# Supplementary material for: Predicting hospital stay, mortality and readmission in people admitted for hypoglycaemia: prognostic models derivation and validation
Source: Diabetologia. 2017 Mar 17;60(6):1007–15. doi: 10.1007/s00125-017-4235-1 (PMC5423930; doi:10.1007/s00125-017-4235-1)
Supplement: Supplementary file 2 — (XLSX 7371 kb) [file 125_2017_4235_ESM2_ESM.xlsx]

## Sheet: Calculator
		Insert values for the variables below in the green areas
		PATIENT - 1			PATIENT - 2
		Variable	Value		Variable	Value
		Age	77		Age	77
		Sex	Male		Sex	Male
		Ethnicity	Other		Ethnicity	Other
		Charlson score (1-33)	8		Charlson score (1-33)	7
		Postcode (i.e., LE5 4PW, M1 3BS, ...)	LE5 4PW		Postcode (i.e., LE5 4PW, M1 3BS, ...)	LE5 4PW
		Region	East-Midlands		Region	East-Midlands
		Index of multiple deprivation (deciles)	Most deprived 10%		Index of multiple deprivation (deciles)	Most deprived 10%

## Sheet: Charlson score
	Back to calculator
	Charlson comorbidity score*
	Comorbidity	Score	ICD-10
	Myocardial infarction	1	I21.x, I22.x, I25.2
	Congestive heart failure	1	I09.9, I11.0, I13.0, I13.2, I25.5, I42.0, I42.5–I42.9, I43.x, I50.x, P29.0
	Peripheral vascular disease	1	I70.x, I71.x, I73.1, I73.8, I73.9, I77.1, I79.0, I79.2, K55.1, K55.8, K55.9, Z95.8, Z95.9
	Cerebrovascular disease	1	G45.x, G46.x, H34.0, I60.x–I69.x
	Dementia	1	F00.x–F03.x, F05.1, G30.x, G31.1
	Chronic pulmonary disease	1	I27.8, I27.9, J40.x–J47.x, J60.x–J67.x, J68.4, J70.1, J70.3
	Rheumatic disease	1	M05.x, M06.x, M31.5, M32.x–M34.x, M35.1, M35.3, M36.0
	Peptic ulcer disease	1	K25.x–K28.x
	Mild liver disease	1	B18.x, K70.0–K70.3, K70.9, K71.3–K71.5, K71.7, K73.x, K74.x, K76.0, K76.2–K76.4, K76.8, K76.9, Z94.4
	Diabetes without chronic complication	1	E10.0, E10.1, E10.6, E10.8, E10.9, E11.0, E11.1, E11.6, E11.8, E11.9, E12.0, E12.1, E12.6, E12.8, E12.9, E13.0, E13.1, E13.6, E13.8, E13.9, E14.0, E14.1, E14.6, E14.8, E14.9
	Diabetes with chronic complication	2	E10.2–E10.5, E10.7, E11.2–E11.5, E11.7, E12.2–E12.5, E12.7, E13.2–E13.5, E13.7, E14.2–E14.5, E14.7
	Hemiplegia or paraplegia	2	G04.1, G11.4, G80.1, G80.2, G81.x, G82.x, G83.0–G83.4, G83.9
	Renal disease	2	I12.0, I13.1, N03.2–N03.7, N05.2–N05.7, N18.x, N19.x, N25.0, Z49.0– Z49.2, Z94.0, Z99.2
	Any malignancy, including lymphoma and leukaemia (except malignant neoplasm of skin)	2	C00.x–C26.x, C30.x–C34.x, C37.x– C41.x, C43.x, C45.x–C58.x, C60.x– C76.x, C81.x–C85.x, C88.x, C90.x–C97.x
	Moderate or severe liver disease	3	I85.0, I85.9, I86.4, I98.2, K70.4, K71.1, K72.1, K72.9, K76.5, K76.6, K76.7
	Metastatic solid tumour	6	C77.x–C80.x
	AIDS/HIV	6	B20.x–B22.x, B24.x
	The total score is calculated as the sum of single scores according to the presence of comorbidities. Higher scores are associated with greater risk of death
	* Charlson ME, Pompei P, Ales KL, MacKenzie CR. A new method of classifying prognostic comorbidity in longitudinal studies: development and validation. J Chronic Dis 1987;40:373-83

## Sheet: Splines
	Inpatient death						24hr-discharge
	Age	Age1	Age2	Age3	Age4		Age	Age1	Age2	Age3	Age4
	1	1	0	0	0		0.6	0.6	0	0	0
	2	2	0	0	0		0.9	0.9	0	0	0
	3	3	0	0	0		1	1	0	0	0
	4	4	0	0	0		2	2	0	0	0
	5	5	0	0	0		3	3	0	0	0
	6	6	0	0	0		4	4	0	0	0
	7	7	0	0	0		5	5	0	0	0
	8	8	0	0	0		6	6	0	0	0
	9	9	0	0	0		7	7	0	0	0
	10	10	0	0	0		8	8	0	0	0
	11	11	0	0	0		9	9	0	0	0
	12	12	0	0	0		10	10	0	0	0
	13	13	0	0	0		11	11	0	0	0
	14	14	0	0	0		12	12	0	0	0
	15	15	0	0	0		13	13	0	0	0
	16	16	0	0	0		14	14	0	0	0
	17	17	0	0	0		15	15	0	0	0
	18	18	0.0001877	0	0		16	16	0	0	0
	19	19	0.0015012	0	0		17	17	0.0001826	0	0
	20	20	0.0050666	0	0		18	18	0.0014609	0	0
	21	21	0.0120098	0	0		19	19	0.0049306	0	0
	22	22	0.0234566	0	0		20	20	0.0116874	0	0
	23	23	0.0405329	0	0		21	21	0.0228269	0	0
	24	24	0.0643648	0	0		22	22	0.0394448	0	0
	25	25	0.0960781	0	0		23	23	0.062637	0	0
	26	26	0.136799	0	0		24	24	0.0934989	0	0
	27	27	0.187652	0	0		25	25	0.133126	0	0
	28	28	0.249765	0	0		26	26	0.182615	0	0
	29	29	0.324263	0	0		27	27	0.243061	0	0
	30	30	0.412272	0	0		28	28	0.315559	0	0
	31	31	0.514918	0	0		29	29	0.401205	0	0
	32	32	0.633327	0	0		30	30	0.501096	0	0
	33	33	0.768625	0	0		31	31	0.616326	0	0
	34	34	0.921937	0	0		32	32	0.747991	0	0
	35	35	1.09439	0	0		33	33	0.897188	0	0
	36	36	1.28711	0	0		34	34	1.06501	0	0
	37	37	1.50122	0	0		35	35	1.25256	0	0
	38	38	1.73785	0	0		36	36	1.46092	0	0
	39	39	1.99812	0	0		37	37	1.6912	0	0
	40	40	2.28317	0	0		38	38	1.94449	0	0
	41	41	2.59411	0	0		39	39	2.22188	0	0
	42	42	2.93207	0	0		40	40	2.52447	0	0
	43	43	3.29818	0	0		41	41	2.85336	0	0
	44	44	3.69356	0	0		42	42	3.20964	0	0
	45	45	4.11935	0	0		43	43	3.59441	0	0
	46	46	4.57666	0	0		44	44	4.00877	0	0
	47	47	5.06662	0	0		45	45	4.4538	0	0
	48	48	5.59035	0	0		46	46	4.93061	0	0
	49	49	6.149	0	0		47	47	5.44029	0	0
	50	50	6.74367	0	0		48	48	5.98393	0	0
	51	51	7.37549	0	0		49	49	6.56264	0	0
	52	52	8.0456	0	0		50	50	7.1775	0	0
	53	53	8.75511	0	0		51	51	7.82962	0	0
	54	54	9.50516	0	0		52	52	8.52009	0	0
	55	55	10.2969	0	0		53	53	9.25	0	0
	56	56	11.1314	0	0		54	54	10.0205	0	0
	57	57	12.0098	0	0		55	55	10.8325	0	0
	58	58	12.9332	0	0		56	56	11.6874	0	0
	59	59	13.9028	0	0		57	57	12.586	0	0
	60	60	14.9197	0	0		58	58	13.5296	0	0
	61	61	15.985	0.0001877	0		59	59	14.5192	0	0
	62	62	17.0998	0.0015012	0		60	60	15.5559	0	0
	63	63	18.2653	0.0050666	0		61	61	16.6408	0.0001826	0
	64	64	19.4826	0.0120098	0		62	62	17.775	0.0014609	0
	65	65	20.7529	0.0234566	0		63	63	18.9596	0.0049306	0
	66	66	22.0771	0.0405329	0		64	64	20.1958	0.0116874	0
	67	67	23.4566	0.0643648	0		65	65	21.4845	0.0228269	0
	68	68	24.8923	0.0960781	0		66	66	22.8269	0.0394448	0
	69	69	26.3854	0.136799	0		67	67	24.2241	0.062637	0
	70	70	27.9371	0.187652	0		68	68	25.6771	0.0934989	0
	71	71	29.5485	0.249765	0		69	69	27.1872	0.133126	0
	72	72	31.2207	0.324263	0		70	70	28.7553	0.182615	0
	73	73	32.9548	0.412272	0		71	71	30.3826	0.243061	0
	74	74	34.7519	0.514918	0		72	72	32.0701	0.315559	0
	75	75	36.6133	0.633327	0.0001877		73	73	33.819	0.401205	0
	76	76	38.5399	0.768625	0.0015012		74	74	35.6304	0.501096	0
	77	77	40.5329	0.921937	0.0050666		75	75	37.5053	0.616326	0.0001826
	78	78	42.5935	1.09439	0.0120098		76	76	39.4449	0.747991	0.0014609
	79	79	44.7228	1.28711	0.0234566		77	77	41.4502	0.897188	0.0049306
	80	80	46.9219	1.50122	0.0405329		78	78	43.5223	1.06501	0.0116874
	81	81	49.192	1.73785	0.0643648		79	79	45.6624	1.25256	0.0228269
	82	82	51.5325	1.9975	0.0957445		80	80	47.8714	1.46092	0.0394448
	83	83	53.9372	2.27816	0.13413		81	81	50.1507	1.6912	0.062637
	84	84	56.3978	2.57722	0.178645		82	82	52.4996	1.94388	0.0931743
	85	85	58.9065	2.89204	0.228415		83	83	54.9118	2.21701	0.130529
	86	86	61.4553	3.21999	0.282563		84	84	57.3795	2.50804	0.173849
	87	87	64.036	3.55845	0.340214		85	85	59.8946	2.8144	0.222283
	88	88	66.6408	3.9048	0.400492		86	86	62.4493	3.13355	0.274978
	89	89	69.2616	4.2564	0.462522		87	87	65.0356	3.46293	0.331081
	90	90	71.8904	4.61062	0.525427		88	88	67.6457	3.79998	0.389741
	91	91	74.5206	4.96528	0.588478		89	89	70.2716	4.14213	0.450105
	92	92	77.1507	5.31995	0.651529		90	90	72.9054	4.48685	0.511322
	93	93	79.7808	5.67461	0.714581		91	91	75.5405	4.83199	0.572681
	94	94	82.411	6.02927	0.777632		92	92	78.1757	5.17714	0.634039
	95	95	85.0411	6.38394	0.840683		93	93	80.8108	5.52228	0.695398
	96	96	87.6712	6.7386	0.903734		94	94	83.4459	5.86742	0.756757
	97	97	90.3014	7.09326	0.966785		95	95	86.0811	6.21256	0.818115
	98	98	92.9315	7.44793	1.02984		96	96	88.7162	6.55771	0.879474
	99	99	95.5617	7.80259	1.09289		97	97	91.3513	6.90285	0.940833
	100	100	98.1918	8.15725	1.15594		98	98	93.9865	7.24799	1.00219
	101	101	100.822	8.51192	1.21899		99	99	96.6216	7.59313	1.06355
	103	103	106.082	9.22124	1.34509		100	100	99.2568	7.93828	1.12491
	104	104	108.712	9.57591	1.40814		101	101	101.892	8.28342	1.18627
							102	102	104.527	8.62856	1.24763
							104	104	109.797	9.31885	1.37034
							106	106	115.068	10.0091	1.49306

## Sheet: ListR
-		1		2		3		4			5
Age		Ethnicity		Region		IMD_10		Charlson			Sex
0		White		East-England		Least deprived 10%		1			Male
1		Other		East-Midlands		Less deprived 10-20%		2			Female
2				London		Less deprived 20-30%		3
3				North-East		Less deprived 30-40%		4
4				North-West		Less deprived 40-50%		5
5				South-East		More deprived 10-20%		6
6				South-West		More deprived 20-30%		7
7				West-Midlands		More deprived 30-40%		8
8				Yorkshire-Humber		More deprived 40-50%		9
9						Most deprived 10%		10
10								11
11								12
12								13
13								14
14								15
15								16
16								17
17								18
18								19
19								20
20								21
21								22
22								23
23								24
24								25
25								26
26								27
27								28
28								29
29								30
30								31
31								32
32								33
33
34
35
36
37
38
39
40
41
42
43
44
45
46
47
48
49
50
51
52
53
54
55
56
57
58
59
60
61
62
63
64
65
66
67
68
69
70
71
72
73
74
75
76
77
78
79
80
81
82
83
84
85
86
87
88
89
90
91
92
93
94
95
96
97
98
99
100
101
102
103
104
105
106
107
108
109
110

## Sheet: Mortality
mortality						mortality*coeff							sex*coeff			ethnicity*coeff			Region*coeff			imd10*coeff			PATIENT - 1					Recalibrate
ages	agesp51	agesp52	agesp53	agesp54		ages	agesp51	agesp52	agesp53	agesp54	total		Female	0		Other	-0.0902356		East-England	0		Least deprived 10%	0			Value	Formula			Intercept	Beta
1	1	0	0	0		1	0.245353	0	0	0	0.245353		Male	0.160131		White	0		East-Midlands	-0.215122		Less deprived 10-20%	0.166595		age	77	12.3604			0	0.77
2	2	0	0	0		2	0.490705	0	0	0	0.490705								London	-0.35051		Less deprived 20-30%	0.33974		sex	Male	0.160131
3	3	0	0	0		3	0.736058	0	0	0	0.736058								North-East	-0.186438		Less deprived 30-40%	0.0487812		ethnicity	Other	-0.0902356
4	4	0	0	0		4	0.981411	0	0	0	0.981411								North-West	-0.196976		Less deprived 40-50%	0.526595		charlson	8	2.36994
5	5	0	0	0		5	1.22676	0	0	0	1.22676								South-East	0.075141		More deprived 10-20%	0.100581		region	East-Midlands	-0.215122
6	6	0	0	0		6	1.47212	0	0	0	1.47212								South-West	-0.288714		More deprived 20-30%	0.0767146		imd10	Most deprived 10%	0.172763
7	7	0	0	0		7	1.71747	0	0	0	1.71747								West-Midlands	-0.0948411		More deprived 30-40%	0.0218609		INTERCEPT		-16.8635
8	8	0	0	0		8	1.96282	0	0	0	1.96282								Yorkshire-Humber	-0.453373		More deprived 40-50%	0.198858		Total_xb		-1.62136
9	9	0	0	0		9	2.20817	0	0	0	2.20817											Most deprived 10%	0.172763		exp_xb		0.19763
10	10	0	0	0		10	2.45353	0	0	0	2.45353														probability		0.165017
11	11	0	0	0		11	2.69888	0	0	0	2.69888
12	12	0	0	0		12	2.94423	0	0	0	2.94423														Event		Probability
13	13	0	0	0		13	3.18959	0	0	0	3.18959														In-hospital death		0.165017
14	14	0	0	0		14	3.43494	0	0	0	3.43494
15	15	0	0	0		15	3.68029	0	0	0	3.68029
16	16	0	0	0		16	3.92564	0	0	0	3.92564
17	17	0	0	0		17	4.171	0	0	0	4.171														PATIENT - 2
18	18	0.0001877	0	0		18	4.41635	-3.51065e-05	0	0	4.41631															Value	Formula
19	19	0.0015012	0	0		19	4.6617	-0.000280777	0	0	4.66142														age	77	12.3604
20	20	0.0050666	0	0		20	4.90705	-0.000947631	0	0	4.90611														sex	Male	0.160131
21	21	0.0120098	0	0		21	5.15241	-0.00224625	0	0	5.15016														ethnicity	Other	-0.0902356
22	22	0.0234566	0	0		22	5.39776	-0.0043872	0	0	5.39337														charlson	7	2.0737
23	23	0.0405329	0	0		23	5.64311	-0.00758107	0	0	5.63553														region	East-Midlands	-0.215122
24	24	0.0643648	0	0		24	5.88847	-0.0120385	0	0	5.87643														imd10	Most deprived 10%	0.172763
25	25	0.0960781	0	0		25	6.13382	-0.01797	0	0	6.11585														INTERCEPT		-16.8635
26	26	0.136799	0	0		26	6.37917	-0.0255861	0	0	6.35358														Total_xb		-1.84947
27	27	0.187652	0	0		27	6.62452	-0.0350976	0	0	6.58943														exp_xb		0.157321
28	28	0.249765	0	0		28	6.86988	-0.0467149	0	0	6.82316														probability		0.135935
29	29	0.324263	0	0		29	7.11523	-0.0606486	0	0	7.05458
30	30	0.412272	0	0		30	7.36058	-0.0771094	0	0	7.28347														Event		Probability
31	31	0.514918	0	0		31	7.60593	-0.0963077	0	0	7.50963														In-hospital death		0.135935
32	32	0.633327	0	0		32	7.85129	-0.118454	0	0	7.73283
33	33	0.768625	0	0		33	8.09664	-0.14376	0	0	7.95288
34	34	0.921937	0	0		34	8.34199	-0.172434	0	0	8.16956
35	35	1.09439	0	0		35	8.58734	-0.204689	0	0	8.38266
36	36	1.28711	0	0		36	8.8327	-0.240734	0	0	8.59196
37	37	1.50122	0	0		37	9.07805	-0.280781	0	0	8.79727
38	38	1.73785	0	0		38	9.3234	-0.325039	0	0	8.99836
39	39	1.99812	0	0		39	9.56876	-0.373719	0	0	9.19504
40	40	2.28317	0	0		40	9.81411	-0.427032	0	0	9.38708
41	41	2.59411	0	0		41	10.0595	-0.485189	0	0	9.57427
42	42	2.93207	0	0		42	10.3048	-0.5484	0	0	9.75641
43	43	3.29818	0	0		43	10.5502	-0.616875	0	0	9.93329
44	44	3.69356	0	0		44	10.7955	-0.690825	0	0	10.1047
45	45	4.11935	0	0		45	11.0409	-0.770462	0	0	10.2704
46	46	4.57666	0	0		46	11.2862	-0.855995	0	0	10.4302
47	47	5.06662	0	0		47	11.5316	-0.947635	0	0	10.5839
48	48	5.59035	0	0		48	11.7769	-1.04559	0	0	10.7313
49	49	6.149	0	0		49	12.0223	-1.15008	0	0	10.8722
50	50	6.74367	0	0		50	12.2676	-1.2613	0	0	11.0063
51	51	7.37549	0	0		51	12.513	-1.37948	0	0	11.1335
52	52	8.0456	0	0		52	12.7583	-1.50481	0	0	11.2535
53	53	8.75511	0	0		53	13.0037	-1.63751	0	0	11.3662
54	54	9.50516	0	0		54	13.249	-1.7778	0	0	11.4712
55	55	10.2969	0	0		55	13.4944	-1.92587	0	0	11.5685
56	56	11.1314	0	0		56	13.7398	-2.08195	0	0	11.6578
57	57	12.0098	0	0		57	13.9851	-2.24625	0	0	11.7389
58	58	12.9332	0	0		58	14.2305	-2.41896	0	0	11.8115
59	59	13.9028	0	0		59	14.4758	-2.60031	0	0	11.8755
60	60	14.9197	0	0		60	14.7212	-2.7905	0	0	11.9307
61	61	15.985	0.0001877	0		61	14.9665	-2.98975	0.000215064	0	11.977
62	62	17.0998	0.0015012	0		62	15.2119	-3.19827	0.00172006	0	12.0153
63	63	18.2653	0.0050666	0		63	15.4572	-3.41626	0.00580525	0	12.0468
64	64	19.4826	0.0120098	0		64	15.7026	-3.64393	0.0137607	0	12.0724
65	65	20.7529	0.0234566	0		65	15.9479	-3.88151	0.0268763	0	12.0933
66	66	22.0771	0.0405329	0		66	16.1933	-4.1292	0.0464421	0	12.1105
67	67	23.4566	0.0643648	0		67	16.4386	-4.3872	0.0737484	0	12.1252
68	68	24.8923	0.0960781	0		68	16.684	-4.65573	0.110085	0	12.1383
69	69	26.3854	0.136799	0		69	16.9293	-4.935	0.156742	0	12.1511
70	70	27.9371	0.187652	0		70	17.1747	-5.22522	0.21501	0	12.1645
71	71	29.5485	0.249765	0		71	17.42	-5.5266	0.286178	0	12.1796
72	72	31.2207	0.324263	0		72	17.6654	-5.83936	0.371537	0	12.1976
73	73	32.9548	0.412272	0		73	17.9107	-6.1637	0.472377	0	12.2194
74	74	34.7519	0.514918	0		74	18.1561	-6.49982	0.589987	0	12.2463
75	75	36.6133	0.633327	0.0001877		75	18.4015	-6.84796	0.725658	-0.000260307	12.2789
76	76	38.5399	0.768625	0.0015012		76	18.6468	-7.20831	0.88068	-0.0020819	12.3171
77	77	40.5329	0.921937	0.0050666		77	18.8922	-7.58108	1.05634	-0.00702648	12.3604
78	78	42.5935	1.09439	0.0120098		78	19.1375	-7.96648	1.25394	-0.0166555	12.4083
79	79	44.7228	1.28711	0.0234566		79	19.3829	-8.36474	1.47475	-0.0325301	12.4604
80	80	46.9219	1.50122	0.0405329		80	19.6282	-8.77604	1.72008	-0.0562119	12.516
81	81	49.192	1.73785	0.0643648		81	19.8736	-9.20062	1.99121	-0.0892626	12.5749
82	82	51.5325	1.9975	0.0957445		82	20.1189	-9.63839	2.28871	-0.132781	12.6365
83	83	53.9372	2.27816	0.13413		83	20.3643	-10.0881	2.61029	-0.186014	12.7004
84	84	56.3978	2.57722	0.178645		84	20.6096	-10.5484	2.95295	-0.247749	12.7665
85	85	58.9065	2.89204	0.228415		85	20.855	-11.0176	3.31366	-0.316771	12.8343
86	86	61.4553	3.21999	0.282563		86	21.1003	-11.4943	3.68943	-0.391865	12.9036
87	87	64.036	3.55845	0.340214		87	21.3457	-11.977	4.07723	-0.471816	12.9741
88	88	66.6408	3.9048	0.400492		88	21.591	-12.4642	4.47407	-0.555412	13.0455
89	89	69.2616	4.2564	0.462522		89	21.8364	-12.9543	4.87693	-0.641435	13.1175
90	90	71.8904	4.61062	0.525427		90	22.0817	-13.446	5.28279	-0.728674	13.1898
91	91	74.5206	4.96528	0.588478		91	22.3271	-13.9379	5.68916	-0.816115	13.2622
92	92	77.1507	5.31995	0.651529		92	22.5724	-14.4299	6.09553	-0.903556	13.3345
93	93	79.7808	5.67461	0.714581		93	22.8178	-14.9218	6.5019	-0.990997	13.4069
94	94	82.411	6.02927	0.777632		94	23.0632	-15.4137	6.90827	-1.07844	13.4793
95	95	85.0411	6.38394	0.840683		95	23.3085	-15.9057	7.31464	-1.16588	13.5516
96	96	87.6712	6.7386	0.903734		96	23.5539	-16.3976	7.721	-1.25332	13.624
97	97	90.3014	7.09326	0.966785		97	23.7992	-16.8895	8.12737	-1.34076	13.6963
98	98	92.9315	7.44793	1.02984		98	24.0446	-17.3814	8.53374	-1.4282	13.7687
99	99	95.5617	7.80259	1.09289		99	24.2899	-17.8734	8.94011	-1.51564	13.841
100	100	98.1918	8.15725	1.15594		100	24.5353	-18.3653	9.34648	-1.60308	13.9134
101	101	100.822	8.51192	1.21899		101	24.7806	-18.8572	9.75285	-1.69052	13.9857
103	103	106.082	9.22124	1.34509		103	25.2713	-19.8411	10.5656	-1.86541	14.1304
104	104	108.712	9.57591	1.40814		104	25.5167	-20.333	10.972	-1.95285	14.2028

## Sheet: d24
d24						d24*coeff							sex*coeff			ethnicity*coeff			Region*coeff			imd10*coeff				PATIENT - 1					Recalibrate
ages	agesp51	agesp52	agesp53	agesp54		ages	agesp51	agesp52	agesp53	agesp54	total		Female	0		Other	0.123103		East-England	0		Least deprived 10%	0				Value	Formula			Intercept	Beta
0.6	0.6	0	0	0		0.6	-0.0024592	0	0	0	-0.0024592		Male	0.123197		White	0		East-Midlands	-0.139137		Less deprived 10-20%	-0.0809114			age	77	-1.02839			0.04	0.83
0.9	0.9	0	0	0		0.9	-0.00368879	0	0	0	-0.00368879								London	0.379247		Less deprived 20-30%	0.048495			sex	Male	0.123197
1	1	0	0	0		1	-0.00409866	0	0	0	-0.00409866								North-East	0.219432		Less deprived 30-40%	-0.016578			ethnicity	Other	0.123103
2	2	0	0	0		2	-0.00819732	0	0	0	-0.00819732								North-West	0.172315		Less deprived 40-50%	-0.0924979			charlson	8	-2.34888
3	3	0	0	0		3	-0.012296	0	0	0	-0.012296								South-East	0.310655		More deprived 10-20%	-0.258222			region	East-Midlands	-0.139137
4	4	0	0	0		4	-0.0163946	0	0	0	-0.0163946								South-West	0.232666		More deprived 20-30%	-0.0887098			imd10	Most deprived 10%	-0.17941
5	5	0	0	0		5	-0.0204933	0	0	0	-0.0204933								West-Midlands	0.117177		More deprived 30-40%	-0.205964			INTERCEPT		0.0856362
6	6	0	0	0		6	-0.024592	0	0	0	-0.024592								Yorkshire-Humber	-0.124116		More deprived 40-50%	-0.0793173			Total_xb		-2.75202
7	7	0	0	0		7	-0.0286906	0	0	0	-0.0286906											Most deprived 10%	-0.17941			exp_xb		0.0637991
8	8	0	0	0		8	-0.0327893	0	0	0	-0.0327893															probability		0.0599729
9	9	0	0	0		9	-0.0368879	0	0	0	-0.0368879
10	10	0	0	0		10	-0.0409866	0	0	0	-0.0409866															Event		Probability
11	11	0	0	0		11	-0.0450853	0	0	0	-0.0450853															In-hospital death		0.0599729
12	12	0	0	0		12	-0.0491839	0	0	0	-0.0491839
13	13	0	0	0		13	-0.0532826	0	0	0	-0.0532826
14	14	0	0	0		14	-0.0573812	0	0	0	-0.0573812
15	15	0	0	0		15	-0.0614799	0	0	0	-0.0614799															PATIENT - 2
16	16	0	0	0		16	-0.0655786	0	0	0	-0.0655786																Value	Formula
17	17	0.0001826	0	0		17	-0.0696772	-3.65256e-06	0	0	-0.0696809															age	77	-1.02839
18	18	0.0014609	0	0		18	-0.0737759	-2.92224e-05	0	0	-0.0738051															sex	Male	0.123197
19	19	0.0049306	0	0		19	-0.0778745	-9.8627e-05	0	0	-0.0779732															ethnicity	Other	0.123103
20	20	0.0116874	0	0		20	-0.0819732	-0.000233784	0	0	-0.082207															charlson	7	-2.05527
21	21	0.0228269	0	0		21	-0.0860719	-0.000456607	0	0	-0.0865285															region	East-Midlands	-0.139137
22	22	0.0394448	0	0		22	-0.0901705	-0.000789016	0	0	-0.0909595															imd10	Most deprived 10%	-0.17941
23	23	0.062637	0	0		23	-0.0942692	-0.00125293	0	0	-0.0955221															INTERCEPT		0.0856362
24	24	0.0934989	0	0		24	-0.0983678	-0.00187026	0	0	-0.100238															Total_xb		-2.50832
25	25	0.133126	0	0		25	-0.102466	-0.00266293	0	0	-0.105129															exp_xb		0.0814049
26	26	0.182615	0	0		26	-0.106565	-0.00365286	0	0	-0.110218															probability		0.075277
27	27	0.243061	0	0		27	-0.110664	-0.00486195	0	0	-0.115526
28	28	0.315559	0	0		28	-0.114762	-0.00631214	0	0	-0.121075															Event		Probability
29	29	0.401205	0	0		29	-0.118861	-0.00802533	0	0	-0.126886															In-hospital death		0.075277
30	30	0.501096	0	0		30	-0.12296	-0.0100234	0	0	-0.132983
31	31	0.616326	0	0		31	-0.127058	-0.0123284	0	0	-0.139387
32	32	0.747991	0	0		32	-0.131157	-0.0149621	0	0	-0.146119
33	33	0.897188	0	0		33	-0.135256	-0.0179465	0	0	-0.153202
34	34	1.06501	0	0		34	-0.139354	-0.0213035	0	0	-0.160658
35	35	1.25256	0	0		35	-0.143453	-0.0250549	0	0	-0.168508
36	36	1.46092	0	0		36	-0.147552	-0.0292228	0	0	-0.176775
37	37	1.6912	0	0		37	-0.15165	-0.0338291	0	0	-0.18548
38	38	1.94449	0	0		38	-0.155749	-0.0388956	0	0	-0.194645
39	39	2.22188	0	0		39	-0.159848	-0.0444443	0	0	-0.204292
40	40	2.52447	0	0		40	-0.163946	-0.0504971	0	0	-0.214443
41	41	2.85336	0	0		41	-0.168045	-0.0570759	0	0	-0.225121
42	42	3.20964	0	0		42	-0.172144	-0.0642026	0	0	-0.236346
43	43	3.59441	0	0		43	-0.176242	-0.0718992	0	0	-0.248142
44	44	4.00877	0	0		44	-0.180341	-0.0801875	0	0	-0.260529
45	45	4.4538	0	0		45	-0.18444	-0.0890895	0	0	-0.273529
46	46	4.93061	0	0		46	-0.188538	-0.0986271	0	0	-0.287165
47	47	5.44029	0	0		47	-0.192637	-0.108822	0	0	-0.301459
48	48	5.98393	0	0		48	-0.196736	-0.119697	0	0	-0.316432
49	49	6.56264	0	0		49	-0.200834	-0.131273	0	0	-0.332107
50	50	7.1775	0	0		50	-0.204933	-0.143572	0	0	-0.348505
51	51	7.82962	0	0		51	-0.209032	-0.156616	0	0	-0.365648
52	52	8.52009	0	0		52	-0.21313	-0.170428	0	0	-0.383558
53	53	9.25	0	0		53	-0.217229	-0.185028	0	0	-0.402257
54	54	10.0205	0	0		54	-0.221328	-0.200439	0	0	-0.421767
55	55	10.8325	0	0		55	-0.225426	-0.216684	0	0	-0.44211
56	56	11.6874	0	0		56	-0.229525	-0.233783	0	0	-0.463308
57	57	12.586	0	0		57	-0.233624	-0.251758	0	0	-0.485382
58	58	13.5296	0	0		58	-0.237722	-0.270633	0	0	-0.508355
59	59	14.5192	0	0		59	-0.241821	-0.290428	0	0	-0.532248
60	60	15.5559	0	0		60	-0.24592	-0.311165	0	0	-0.557084
61	61	16.6408	0.0001826	0		61	-0.250018	-0.332867	2.38508e-05	0	-0.582861
62	62	17.775	0.0014609	0		62	-0.254117	-0.355554	0.00019082	0	-0.609481
63	63	18.9596	0.0049306	0		63	-0.258216	-0.37925	0.000644024	0	-0.636822
64	64	20.1958	0.0116874	0		64	-0.262314	-0.403977	0.00152658	0	-0.664764
65	65	21.4845	0.0228269	0		65	-0.266413	-0.429755	0.0029816	0	-0.693186
66	66	22.8269	0.0394448	0		66	-0.270512	-0.456607	0.0051522	0	-0.721966
67	67	24.2241	0.062637	0		67	-0.27461	-0.484555	0.00818151	0	-0.750984
68	68	25.6771	0.0934989	0		68	-0.278709	-0.513621	0.0122126	0	-0.780117
69	69	27.1872	0.133126	0		69	-0.282808	-0.543826	0.0173887	0	-0.809245
70	70	28.7553	0.182615	0		70	-0.286906	-0.575193	0.0238528	0	-0.838247
71	71	30.3826	0.243061	0		71	-0.291005	-0.607744	0.0317481	0	-0.867001
72	72	32.0701	0.315559	0		72	-0.295104	-0.6415	0.0412176	0	-0.895386
73	73	33.819	0.401205	0		73	-0.299202	-0.676483	0.0524046	0	-0.923281
74	74	35.6304	0.501096	0		74	-0.303301	-0.712716	0.0654521	0	-0.950565
75	75	37.5053	0.616326	0.0001826		75	-0.307399	-0.75022	0.0805032	-3.14734e-05	-0.977148
76	76	39.4449	0.747991	0.0014609		76	-0.311498	-0.789017	0.097701	-0.000251805	-1.00307
77	77	41.4502	0.897188	0.0049306		77	-0.315597	-0.829129	0.117189	-0.000849851	-1.02839
78	78	43.5223	1.06501	0.0116874		78	-0.319695	-0.870578	0.139109	-0.00201447	-1.05318
79	79	45.6624	1.25256	0.0228269		79	-0.323794	-0.913386	0.163606	-0.00393451	-1.07751
80	80	47.8714	1.46092	0.0394448		80	-0.327893	-0.957574	0.190822	-0.00679881	-1.10144
81	81	50.1507	1.6912	0.062637		81	-0.331991	-1.00317	0.220901	-0.0107963	-1.12505
82	82	52.4996	1.94388	0.0931743		82	-0.33609	-1.05015	0.253905	-0.0160598	-1.1484
83	83	54.9118	2.21701	0.130529		83	-0.340189	-1.0984	0.289581	-0.0224984	-1.17151
84	84	57.3795	2.50804	0.173849		84	-0.344287	-1.14776	0.327594	-0.0299652	-1.19442
85	85	59.8946	2.8144	0.222283		85	-0.348386	-1.19807	0.367611	-0.0383133	-1.21716
86	86	62.4493	3.13355	0.274978		86	-0.352485	-1.24918	0.409298	-0.0473959	-1.23976
87	87	65.0356	3.46293	0.331081		87	-0.356583	-1.30091	0.45232	-0.057066	-1.26224
88	88	67.6457	3.79998	0.389741		88	-0.360682	-1.35312	0.496345	-0.0671768	-1.28463
89	89	70.2716	4.14213	0.450105		89	-0.364781	-1.40565	0.541037	-0.0775814	-1.30697
90	90	72.9054	4.48685	0.511322		90	-0.368879	-1.45833	0.586063	-0.0881328	-1.32928
91	91	75.5405	4.83199	0.572681		91	-0.372978	-1.51104	0.631145	-0.0987088	-1.35158
92	92	78.1757	5.17714	0.634039		92	-0.377077	-1.56375	0.676226	-0.109285	-1.37389
93	93	80.8108	5.52228	0.695398		93	-0.381175	-1.61646	0.721308	-0.119861	-1.39619
94	94	83.4459	5.86742	0.756757		94	-0.385274	-1.66917	0.76639	-0.130437	-1.41849
95	95	86.0811	6.21256	0.818115		95	-0.389373	-1.72188	0.811472	-0.141013	-1.4408
96	96	88.7162	6.55771	0.879474		96	-0.393471	-1.77459	0.856554	-0.151588	-1.4631
97	97	91.3513	6.90285	0.940833		97	-0.39757	-1.8273	0.901635	-0.162164	-1.4854
98	98	93.9865	7.24799	1.00219		98	-0.401669	-1.88002	0.946717	-0.17274	-1.50771
99	99	96.6216	7.59313	1.06355		99	-0.405767	-1.93273	0.991799	-0.183316	-1.53001
100	100	99.2568	7.93828	1.12491		100	-0.409866	-1.98544	1.03688	-0.193892	-1.55231
101	101	101.892	8.28342	1.18627		101	-0.413965	-2.03815	1.08196	-0.204468	-1.57462
102	102	104.527	8.62856	1.24763		102	-0.418063	-2.09086	1.12704	-0.215044	-1.59692
104	104	109.797	9.31885	1.37034		104	-0.426261	-2.19628	1.21721	-0.236196	-1.64153
106	106	115.068	10.0091	1.49306		106	-0.434458	-2.3017	1.30737	-0.257348	-1.68614

## Sheet: Postcode
postcode	country	region	last_uploaded	imd10	imd10_group
AL1 1BH	England	East-England	2016-05-27	9	Less deprived 10-20%
AL1 1DD	England	East-England	2016-05-27	10	Least deprived 10%
AL1 1DX	England	East-England	2016-05-27	10	Least deprived 10%
AL1 1DZ	England	East-England	2016-05-27	10	Least deprived 10%
AL1 1EE	England	East-England	2016-05-27	10	Least deprived 10%
AL1 1HG	England	East-England	2016-05-27	5	More deprived 10-20%
AL1 1HP	England	East-England	2016-05-27	9	Less deprived 10-20%
AL1 1HQ	England	East-England	2016-05-27	9	Less deprived 10-20%
AL1 1JL	England	East-England	2016-05-27	7	Less deprived 30-40%
AL1 1JU	England	East-England	2016-05-27	7	Less deprived 30-40%
AL1 1LA	England	East-England	2016-05-27	5	More deprived 10-20%
AL1 1LE	England	East-England	2016-05-27	5	More deprived 10-20%
AL1 1LJ	England	East-England	2016-05-27	5	More deprived 10-20%
AL1 1PS	England	East-England	2016-05-27	9	Less deprived 10-20%
AL1 1QL	England	East-England	2016-05-27	9	Less deprived 10-20%
AL1 1RB	England	East-England	2016-05-27	5	More deprived 10-20%
AL1 1RJ	England	East-England	2016-05-27	9	Less deprived 10-20%
AL1 1SD	England	East-England	2016-05-27	9	Less deprived 10-20%
AL1 1SN	England	East-England	2016-05-27	10	Least deprived 10%
AL1 1TD	England	East-England	2016-05-27	10	Least deprived 10%
AL1 1TF	England	East-England	2016-05-27	10	Least deprived 10%
AL1 1TY	England	East-England	2016-05-27	10	Least deprived 10%
AL1 1UR	England	East-England	2016-05-27	10	Least deprived 10%
AL1 1XU	England	East-England	2016-05-27	9	Less deprived 10-20%
AL1 2AA	England	East-England	2016-05-27	10	Least deprived 10%
AL1 2AW	England	East-England	2016-05-27	9	Less deprived 10-20%
AL1 2BA	England	East-England	2016-05-27	10	Least deprived 10%
AL1 2EP	England	East-England	2016-05-27	10	Least deprived 10%
AL1 2EX	England	East-England	2016-05-27	4	More deprived 20-30%
AL1 2HL	England	East-England	2016-05-27	4	More deprived 20-30%
AL1 2JN	England	East-England	2016-05-27	4	More deprived 20-30%
AL1 2JY	England	East-England	2016-05-27	5	More deprived 10-20%
AL1 2LH	England	East-England	2016-05-27	4	More deprived 20-30%
AL1 2LW	England	East-England	2016-05-27	7	Less deprived 30-40%
AL1 2NE	England	East-England	2016-05-27	7	Less deprived 30-40%
AL1 2PE	England	East-England	2016-05-27	7	Less deprived 30-40%
AL1 2PJ	England	East-England	2016-05-27	5	More deprived 10-20%
AL1 2QB	England	East-England	2016-05-27	10	Least deprived 10%
AL1 2QJ	England	East-England	2016-05-27	10	Least deprived 10%
AL1 2QT	England	East-England	2016-05-27	5	More deprived 10-20%
AL1 2QZ	England	East-England	2016-05-27	5	More deprived 10-20%
AL1 2RB	England	East-England	2016-05-27	7	Less deprived 30-40%
AL1 2RD	England	East-England	2016-05-27	5	More deprived 10-20%
AL1 2RE	England	East-England	2016-05-27	5	More deprived 10-20%
AL1 3AG	England	East-England	2016-05-27	8	Less deprived 20-30%
AL1 3AQ	England	East-England	2016-05-27	8	Less deprived 20-30%
AL1 3BD	England	East-England	2016-05-27	8	Less deprived 20-30%
AL1 3DU	England	East-England	2016-05-27	5	More deprived 10-20%
AL1 3EH	England	East-England	2016-05-27	9	Less deprived 10-20%
AL1 3ES	England	East-England	2016-05-27	9	Less deprived 10-20%
AL1 3EY	England	East-England	2016-05-27	9	Less deprived 10-20%
AL1 3FP	England	East-England	2016-05-27	9	Less deprived 10-20%
AL1 3FU	England	East-England	2016-05-27	8	Less deprived 20-30%
AL1 3GP	England	East-England	2016-05-27	9	Less deprived 10-20%
AL1 3GW	England	East-England	2016-05-27	8	Less deprived 20-30%
AL1 3GX	England	East-England	2016-05-27	8	Less deprived 20-30%
AL1 3HB	England	East-England	2016-05-27	9	Less deprived 10-20%
AL1 3HL	England	East-England	2016-05-27	5	More deprived 10-20%
AL1 3JD	England	East-England	2016-05-27	5	More deprived 10-20%
AL1 3JU	England	East-England	2016-05-27	5	More deprived 10-20%
AL1 3JW	England	East-England	2016-05-27	5	More deprived 10-20%
AL1 3LJ	England	East-England	2016-05-27	5	More deprived 10-20%
AL1 3LP	England	East-England	2016-05-27	5	More deprived 10-20%
AL1 3NA	England	East-England	2016-05-27	5	More deprived 10-20%
AL1 3NP	England	East-England	2016-05-27	5	More deprived 10-20%
AL1 3NU	England	East-England	2016-05-27	5	More deprived 10-20%
AL1 3PN	England	East-England	2016-05-27	10	Least deprived 10%
AL1 3PR	England	East-England	2016-05-27	10	Least deprived 10%
AL1 3PW	England	East-England	2016-05-27	10	Least deprived 10%
AL1 3QA	England	East-England	2016-05-27	9	Less deprived 10-20%
AL1 3QD	England	East-England	2016-05-27	9	Less deprived 10-20%
AL1 3QE	England	East-England	2016-05-27	9	Less deprived 10-20%
AL1 3QL	England	East-England	2016-05-27	9	Less deprived 10-20%
AL1 3RD	England	East-England	2016-05-27	5	More deprived 10-20%
AL1 3SY	England	East-England	2016-05-27	5	More deprived 10-20%
AL1 3TG	England	East-England	2016-05-27	5	More deprived 10-20%
AL1 3TJ	England	East-England	2016-05-27	5	More deprived 10-20%
AL1 3TL	England	East-England	2016-05-27	5	More deprived 10-20%
AL1 3TU	England	East-England	2016-05-27	5	More deprived 10-20%
AL1 3UH	England	East-England	2016-05-27	5	More deprived 10-20%
AL1 3UN	England	East-England	2016-05-27	5	More deprived 10-20%
AL1 3UQ	England	East-England	2016-05-27	5	More deprived 10-20%
AL1 3UR	England	East-England	2016-05-27	5	More deprived 10-20%
AL1 3XF	England	East-England	2016-05-27	5	More deprived 10-20%
AL1 3XQ	England	East-England	2016-05-27	5	More deprived 10-20%
AL1 3YH	England	East-England	2016-05-27	5	More deprived 10-20%
AL1 3ZX	England	East-England	2016-05-27	10	Least deprived 10%
AL1 4AA	England	East-England	2016-05-27	10	Least deprived 10%
AL1 4AD	England	East-England	2016-05-27	10	Least deprived 10%
AL1 4AJ	England	East-England	2016-05-27	10	Least deprived 10%
AL1 4AR	England	East-England	2016-05-27	10	Least deprived 10%
AL1 4BA	England	East-England	2016-05-27	10	Least deprived 10%
AL1 4BE	England	East-England	2016-05-27	10	Least deprived 10%
AL1 4DJ	England	East-England	2016-05-27	10	Least deprived 10%
AL1 4ER	England	East-England	2016-05-27	10	Least deprived 10%
AL1 4FQ	England	East-England	2016-05-27	10	Least deprived 10%
AL1 4HG	England	East-England	2016-05-27	10	Least deprived 10%
AL1 4JH	England	East-England	2016-05-27	9	Less deprived 10-20%
AL1 4LS	England	East-England	2016-05-27	9	Less deprived 10-20%
AL1 4NL	England	East-England	2016-05-27	9	Less deprived 10-20%
AL1 4NP	England	East-England	2016-05-27	10	Least deprived 10%
AL1 4NT	England	East-England	2016-05-27	10	Least deprived 10%
AL1 4PL	England	East-England	2016-05-27	9	Less deprived 10-20%
AL1 4PW	England	East-England	2016-05-27	9	Less deprived 10-20%
AL1 4QA	England	East-England	2016-05-27	10	Least deprived 10%
AL1 4QF	England	East-England	2016-05-27	10	Least deprived 10%
AL1 4QH	England	East-England	2016-05-27	9	Less deprived 10-20%
AL1 4QY	England	East-England	2016-05-27	10	Least deprived 10%
AL1 4QZ	England	East-England	2016-05-27	10	Least deprived 10%
AL1 4RG	England	East-England	2016-05-27	10	Least deprived 10%
AL1 4RL	England	East-England	2016-05-27	10	Least deprived 10%
AL1 4RU	England	East-England	2016-05-27	10	Least deprived 10%
AL1 4TB	England	East-England	2016-05-27	10	Least deprived 10%
AL1 4TQ	England	East-England	2016-05-27	10	Least deprived 10%
AL1 4XT	England	East-England	2016-05-27	10	Least deprived 10%
AL1 4ZG	England	East-England	2016-05-27	10	Least deprived 10%
AL1 5AF	England	East-England	2016-05-27	8	Less deprived 20-30%
AL1 5BX	England	East-England	2016-05-27	7	Less deprived 30-40%
AL1 5DE	England	East-England	2016-05-27	9	Less deprived 10-20%
AL1 5DF	England	East-England	2016-05-27	9	Less deprived 10-20%
AL1 5ED	England	East-England	2016-05-27	8	Less deprived 20-30%
AL1 5EN	England	East-England	2016-05-27	8	Less deprived 20-30%
AL1 5ES	England	East-England	2016-05-27	8	Less deprived 20-30%
AL1 5EZ	England	East-England	2016-05-27	8	Less deprived 20-30%
AL1 5FG	England	East-England	2016-05-27	9	Less deprived 10-20%
AL1 5GZ	England	East-England	2016-05-27	10	Least deprived 10%
AL1 5HR	England	East-England	2016-05-27	8	Less deprived 20-30%
AL1 5JA	England	East-England	2016-05-27	8	Less deprived 20-30%
AL1 5JX	England	East-England	2016-05-27	10	Least deprived 10%
AL1 5LG	England	East-England	2016-05-27	10	Least deprived 10%
AL1 5LJ	England	East-England	2016-05-27	10	Least deprived 10%
AL1 5LN	England	East-England	2016-05-27	8	Less deprived 20-30%
AL1 5NA	England	East-England	2016-05-27	10	Least deprived 10%
AL1 5NG	England	East-England	2016-05-27	10	Least deprived 10%
AL1 5NZ	England	East-England	2016-05-27	8	Less deprived 20-30%
AL1 5PD	England	East-England	2016-05-27	4	More deprived 20-30%
AL1 5PE	England	East-England	2016-05-27	4	More deprived 20-30%
AL1 5PF	England	East-England	2016-05-27	4	More deprived 20-30%
AL1 5PG	England	East-England	2016-05-27	4	More deprived 20-30%
AL1 5QD	England	East-England	2016-05-27	7	Less deprived 30-40%
AL1 5QF	England	East-England	2016-05-27	7	Less deprived 30-40%
AL1 5QG	England	East-England	2016-05-27	7	Less deprived 30-40%
AL1 5RU	England	East-England	2016-05-27	9	Less deprived 10-20%
AL1 5SE	England	East-England	2016-05-27	7	Less deprived 30-40%
AL1 5SH	England	East-England	2016-05-27	10	Least deprived 10%
AL1 5SL	England	East-England	2016-05-27	7	Less deprived 30-40%
AL1 5SR	England	East-England	2016-05-27	7	Less deprived 30-40%
AL1 9AJ	England	East-England	2016-05-27	10	Least deprived 10%
AL1 9BE	England	East-England	2016-05-27	10	Least deprived 10%
AL1 9BT	England	East-England	2016-05-27	10	Least deprived 10%
AL1 9HX	England	East-England	2016-05-27	10	Least deprived 10%
AL1 9QQ	England	East-England	2016-05-27	10	Least deprived 10%
AL1 9SG	England	East-England	2016-05-27	10	Least deprived 10%
AL1 9SW	England	East-England	2016-05-27	10	Least deprived 10%
AL1 9TY	England	East-England	2016-05-27	10	Least deprived 10%
AL1 9UH	England	East-England	2016-05-27	10	Least deprived 10%
AL1 9XS	England	East-England	2016-05-27	5	More deprived 10-20%
AL1 9XU	England	East-England	2016-05-27	5	More deprived 10-20%
AL1 9YA	England	East-England	2016-05-27	5	More deprived 10-20%
AL1 9YB	England	East-England	2016-05-27	5	More deprived 10-20%
AL1 9YH	England	East-England	2016-05-27	5	More deprived 10-20%
AL1 9YQ	England	East-England	2016-05-27	5	More deprived 10-20%
AL1 9YY	England	East-England	2016-05-27	10	Least deprived 10%
AL10 0AA	England	East-England	2016-05-27	3	More deprived 30-40%
AL10 0BQ	England	East-England	2016-05-27	6	Less deprived 40-50%
AL10 0BX	England	East-England	2016-05-27	6	Less deprived 40-50%
AL10 0DD	England	East-England	2016-05-27	6	Less deprived 40-50%
AL10 0DH	England	East-England	2016-05-27	3	More deprived 30-40%
AL10 0DL	England	East-England	2016-05-27	6	Less deprived 40-50%
AL10 0EA	England	East-England	2016-05-27	6	Less deprived 40-50%
AL10 0EH	England	East-England	2016-05-27	6	Less deprived 40-50%
AL10 0EW	England	East-England	2016-05-27	10	Least deprived 10%
AL10 0HF	England	East-England	2016-05-27	5	More deprived 10-20%
AL10 0JJ	England	East-England	2016-05-27	3	More deprived 30-40%
AL10 0JP	England	East-England	2016-05-27	3	More deprived 30-40%
AL10 0JS	England	East-England	2016-05-27	3	More deprived 30-40%
AL10 0JZ	England	East-England	2016-05-27	3	More deprived 30-40%
AL10 0LR	England	East-England	2016-05-27	3	More deprived 30-40%
AL10 0LT	England	East-England	2016-05-27	3	More deprived 30-40%
AL10 0PD	England	East-England	2016-05-27	6	Less deprived 40-50%
AL10 0PN	England	East-England	2016-05-27	6	Less deprived 40-50%
AL10 0PS	England	East-England	2016-05-27	6	Less deprived 40-50%
AL10 0PY	England	East-England	2016-05-27	6	Less deprived 40-50%
AL10 0QA	England	East-England	2016-05-27	5	More deprived 10-20%
AL10 0QN	England	East-England	2016-05-27	6	Less deprived 40-50%
AL10 0RW	England	East-England	2016-05-27	6	Less deprived 40-50%
AL10 0SF	England	East-England	2016-05-27	6	Less deprived 40-50%
AL10 0SJ	England	East-England	2016-05-27	6	Less deprived 40-50%
AL10 0SW	England	East-England	2016-05-27	6	Less deprived 40-50%
AL10 0TN	England	East-England	2016-05-27	5	More deprived 10-20%
AL10 0TP	England	East-England	2016-05-27	5	More deprived 10-20%
AL10 0TW	England	East-England	2016-05-27	5	More deprived 10-20%
AL10 0UH	England	East-England	2016-05-27	6	Less deprived 40-50%
AL10 0UW	England	East-England	2016-05-27	6	Less deprived 40-50%
AL10 0XR	England	East-England	2016-05-27	6	Less deprived 40-50%
AL10 1AJ	England	East-England	2016-05-27	3	More deprived 30-40%
AL10 1DR	England	East-England	2016-05-27	3	More deprived 30-40%
AL10 1EX	England	East-England	2016-05-27	3	More deprived 30-40%
AL10 8AA	England	East-England	2016-05-27	10	Least deprived 10%
AL10 8AN	England	East-England	2016-05-27	6	Less deprived 40-50%
AL10 8AS	England	East-England	2016-05-27	6	Less deprived 40-50%
AL10 8BW	England	East-England	2016-05-27	5	More deprived 10-20%
AL10 8BX	England	East-England	2016-05-27	5	More deprived 10-20%
AL10 8DD	England	East-England	2016-05-27	6	Less deprived 40-50%
AL10 8DN	England	East-England	2016-05-27	6	Less deprived 40-50%
AL10 8DU	England	East-England	2016-05-27	6	Less deprived 40-50%
AL10 8EA	England	East-England	2016-05-27	7	Less deprived 30-40%
AL10 8EP	England	East-England	2016-05-27	6	Less deprived 40-50%
AL10 8ET	England	East-England	2016-05-27	6	Less deprived 40-50%
AL10 8EU	England	East-England	2016-05-27	6	Less deprived 40-50%
AL10 8HZ	England	East-England	2016-05-27	5	More deprived 10-20%
AL10 8JB	England	East-England	2016-05-27	5	More deprived 10-20%
AL10 8JX	England	East-England	2016-05-27	5	More deprived 10-20%
AL10 8LF	England	East-England	2016-05-27	6	Less deprived 40-50%
AL10 8LG	England	East-England	2016-05-27	5	More deprived 10-20%
AL10 8LQ	England	East-England	2016-05-27	6	Less deprived 40-50%
AL10 8LY	England	East-England	2016-05-27	7	Less deprived 30-40%
AL10 8NU	England	East-England	2016-05-27	7	Less deprived 30-40%
AL10 8NX	England	East-England	2016-05-27	7	Less deprived 30-40%
AL10 8PD	England	East-England	2016-05-27	7	Less deprived 30-40%
AL10 8PE	England	East-England	2016-05-27	7	Less deprived 30-40%
AL10 8QW	England	East-England	2016-05-27	5	More deprived 10-20%
AL10 8QY	England	East-England	2016-05-27	5	More deprived 10-20%
AL10 8RE	England	East-England	2016-05-27	5	More deprived 10-20%
AL10 8SP	England	East-England	2016-05-27	5	More deprived 10-20%
AL10 8TQ	England	East-England	2016-05-27	5	More deprived 10-20%
AL10 8TR	England	East-England	2016-05-27	5	More deprived 10-20%
AL10 8TS	England	East-England	2016-05-27	5	More deprived 10-20%
AL10 8TU	England	East-England	2016-05-27	5	More deprived 10-20%
AL10 8XF	England	East-England	2016-05-27	7	Less deprived 30-40%
AL10 8XT	England	East-England	2016-05-27	5	More deprived 10-20%
AL10 8XY	England	East-England	2016-05-27	5	More deprived 10-20%
AL10 9AA	England	East-England	2016-05-27	8	Less deprived 20-30%
AL10 9AH	England	East-England	2016-05-27	7	Less deprived 30-40%
AL10 9AX	England	East-England	2016-05-27	6	Less deprived 40-50%
AL10 9AY	England	East-England	2016-05-27	6	Less deprived 40-50%
AL10 9BT	England	East-England	2016-05-27	5	More deprived 10-20%
AL10 9DZ	England	East-England	2016-05-27	6	Less deprived 40-50%
AL10 9EL	England	East-England	2016-05-27	6	Less deprived 40-50%
AL10 9EN	England	East-England	2016-05-27	9	Less deprived 10-20%
AL10 9EP	England	East-England	2016-05-27	6	Less deprived 40-50%
AL10 9ER	England	East-England	2016-05-27	6	Less deprived 40-50%
AL10 9FL	England	East-England	2016-05-27	9	Less deprived 10-20%
AL10 9GN	England	East-England	2016-05-27	9	Less deprived 10-20%
AL10 9GP	England	East-England	2016-05-27	7	Less deprived 30-40%
AL10 9JA	England	East-England	2016-05-27	7	Less deprived 30-40%
AL10 9JE	England	East-England	2016-05-27	7	Less deprived 30-40%
AL10 9JP	England	East-England	2016-05-27	7	Less deprived 30-40%
AL10 9JT	England	East-England	2016-05-27	6	Less deprived 40-50%
AL10 9LR	England	East-England	2016-05-27	7	Less deprived 30-40%
AL10 9NB	England	East-England	2016-05-27	6	Less deprived 40-50%
AL10 9NL	England	East-England	2016-05-27	8	Less deprived 20-30%
AL10 9PF	England	East-England	2016-05-27	8	Less deprived 20-30%
AL10 9PT	England	East-England	2016-05-27	3	More deprived 30-40%
AL10 9PW	England	East-England	2016-05-27	8	Less deprived 20-30%
AL10 9QB	England	East-England	2016-05-27	6	Less deprived 40-50%
AL10 9RB	England	East-England	2016-05-27	8	Less deprived 20-30%
AL10 9RE	England	East-England	2016-05-27	6	Less deprived 40-50%
AL10 9RR	England	East-England	2016-05-27	8	Less deprived 20-30%
AL10 9RZ	England	East-England	2016-05-27	8	Less deprived 20-30%
AL10 9SF	England	East-England	2016-05-27	8	Less deprived 20-30%
AL10 9SG	England	East-England	2016-05-27	8	Less deprived 20-30%
AL10 9TF	England	East-England	2016-05-27	6	Less deprived 40-50%
AL10 9TX	England	East-England	2016-05-27	7	Less deprived 30-40%
AL10 9TY	England	East-England	2016-05-27	7	Less deprived 30-40%
AL10 9UE	England	East-England	2016-05-27	6	Less deprived 40-50%
AL10 9UJ	England	East-England	2016-05-27	6	Less deprived 40-50%
AL10 9UT	England	East-England	2016-05-27	5	More deprived 10-20%
AL2 1AH	England	East-England	2016-05-27	8	Less deprived 20-30%
AL2 1AW	England	East-England	2016-05-27	8	Less deprived 20-30%
AL2 1BX	England	East-England	2016-05-27	6	Less deprived 40-50%
AL2 1DA	England	East-England	2016-05-27	6	Less deprived 40-50%
AL2 1ET	England	East-England	2016-05-27	9	Less deprived 10-20%
AL2 1EW	England	East-England	2016-05-27	8	Less deprived 20-30%
AL2 1EZ	England	East-England	2016-05-27	8	Less deprived 20-30%
AL2 1FE	England	East-England	2016-05-27	8	Less deprived 20-30%
AL2 1GE	England	East-England	2016-05-27	8	Less deprived 20-30%
AL2 1GJ	England	East-England	2016-05-27	8	Less deprived 20-30%
AL2 1GY	England	East-England	2016-05-27	5	More deprived 10-20%
AL2 1HQ	England	East-England	2016-05-27	8	Less deprived 20-30%
AL2 1JB	England	East-England	2016-05-27	5	More deprived 10-20%
AL2 1JE	England	East-England	2016-05-27	5	More deprived 10-20%
AL2 1JT	England	East-England	2016-05-27	9	Less deprived 10-20%
AL2 1JY	England	East-England	2016-05-27	9	Less deprived 10-20%
AL2 1LB	England	East-England	2016-05-27	9	Less deprived 10-20%
AL2 1LN	England	East-England	2016-05-27	8	Less deprived 20-30%
AL2 1LP	England	East-England	2016-05-27	8	Less deprived 20-30%
AL2 1ND	England	East-England	2016-05-27	5	More deprived 10-20%
AL2 1NG	England	East-England	2016-05-27	5	More deprived 10-20%
AL2 1NH	England	East-England	2016-05-27	8	Less deprived 20-30%
AL2 1NT	England	East-England	2016-05-27	8	Less deprived 20-30%
AL2 1NW	England	East-England	2016-05-27	8	Less deprived 20-30%
AL2 1NZ	England	East-England	2016-05-27	9	Less deprived 10-20%
AL2 1PY	England	East-England	2016-05-27	8	Less deprived 20-30%
AL2 1QG	England	East-England	2016-05-27	9	Less deprived 10-20%
AL2 1RH	England	East-England	2016-05-27	8	Less deprived 20-30%
AL2 1RJ	England	East-England	2016-05-27	9	Less deprived 10-20%
AL2 1RS	England	East-England	2016-05-27	8	Less deprived 20-30%
AL2 1RW	England	East-England	2016-05-27	8	Less deprived 20-30%
AL2 1UD	England	East-England	2016-05-27	8	Less deprived 20-30%
AL2 1UH	England	East-England	2016-05-27	8	Less deprived 20-30%
AL2 2AW	England	East-England	2016-05-27	10	Least deprived 10%
AL2 2AZ	England	East-England	2016-05-27	10	Least deprived 10%
AL2 2BH	England	East-England	2016-05-27	10	Least deprived 10%
AL2 2BN	England	East-England	2016-05-27	10	Least deprived 10%
AL2 2EL	England	East-England	2016-05-27	6	Less deprived 40-50%
AL2 2FB	England	East-England	2016-05-27	6	Less deprived 40-50%
AL2 2FE	England	East-England	2016-05-27	6	Less deprived 40-50%
AL2 2FJ	England	East-England	2016-05-27	10	Least deprived 10%
AL2 2FN	England	East-England	2016-05-27	7	Less deprived 30-40%
AL2 2HJ	England	East-England	2016-05-27	10	Least deprived 10%
AL2 2HP	England	East-England	2016-05-27	10	Least deprived 10%
AL2 2HY	England	East-England	2016-05-27	10	Least deprived 10%
AL2 2LB	England	East-England	2016-05-27	6	Less deprived 40-50%
AL2 2LH	England	East-England	2016-05-27	6	Less deprived 40-50%
AL2 2LP	England	East-England	2016-05-27	6	Less deprived 40-50%
AL2 2LS	England	East-England	2016-05-27	6	Less deprived 40-50%
AL2 2NU	England	East-England	2016-05-27	10	Least deprived 10%
AL2 2NX	England	East-England	2016-05-27	10	Least deprived 10%
AL2 2NY	England	East-England	2016-05-27	10	Least deprived 10%
AL2 2PX	England	East-England	2016-05-27	6	Less deprived 40-50%
AL2 2QH	England	East-England	2016-05-27	7	Less deprived 30-40%
AL2 2QQ	England	East-England	2016-05-27	10	Least deprived 10%
AL2 2RR	England	East-England	2016-05-27	7	Less deprived 30-40%
AL2 2RU	England	East-England	2016-05-27	10	Least deprived 10%
AL2 2SH	England	East-England	2016-05-27	7	Less deprived 30-40%
AL2 2TY	England	East-England	2016-05-27	7	Less deprived 30-40%
AL2 3AR	England	East-England	2016-05-27	10	Least deprived 10%
AL2 3AY	England	East-England	2016-05-27	10	Least deprived 10%
AL2 3BA	England	East-England	2016-05-27	10	Least deprived 10%
AL2 3BG	England	East-England	2016-05-27	10	Least deprived 10%
AL2 3BJ	England	East-England	2016-05-27	10	Least deprived 10%
AL2 3DJ	England	East-England	2016-05-27	9	Less deprived 10-20%
AL2 3DW	England	East-England	2016-05-27	9	Less deprived 10-20%
AL2 3DY	England	East-England	2016-05-27	9	Less deprived 10-20%
AL2 3DZ	England	East-England	2016-05-27	10	Least deprived 10%
AL2 3EL	England	East-England	2016-05-27	10	Least deprived 10%
AL2 3FB	England	East-England	2016-05-27	8	Less deprived 20-30%
AL2 3FF	England	East-England	2016-05-27	9	Less deprived 10-20%
AL2 3HA	England	East-England	2016-05-27	10	Least deprived 10%
AL2 3HL	England	East-England	2016-05-27	9	Less deprived 10-20%
AL2 3HP	England	East-England	2016-05-27	9	Less deprived 10-20%
AL2 3HR	England	East-England	2016-05-27	9	Less deprived 10-20%
AL2 3HT	England	East-England	2016-05-27	9	Less deprived 10-20%
AL2 3HX	England	East-England	2016-05-27	9	Less deprived 10-20%
AL2 3JE	England	East-England	2016-05-27	9	Less deprived 10-20%
AL2 3LB	England	East-England	2016-05-27	10	Least deprived 10%
AL2 3NH	England	East-England	2016-05-27	8	Less deprived 20-30%
AL2 3NU	England	East-England	2016-05-27	8	Less deprived 20-30%
AL2 3PN	England	East-England	2016-05-27	9	Less deprived 10-20%
AL2 3PU	England	East-England	2016-05-27	8	Less deprived 20-30%
AL2 3PX	England	East-England	2016-05-27	8	Less deprived 20-30%
AL2 3QB	England	East-England	2016-05-27	10	Least deprived 10%
AL2 3QG	England	East-England	2016-05-27	8	Less deprived 20-30%
AL2 3QL	England	East-England	2016-05-27	8	Less deprived 20-30%
AL2 3QT	England	East-England	2016-05-27	8	Less deprived 20-30%
AL2 3QW	England	East-England	2016-05-27	8	Less deprived 20-30%
AL2 3RR	England	East-England	2016-05-27	9	Less deprived 10-20%
AL2 3TA	England	East-England	2016-05-27	9	Less deprived 10-20%
AL2 3TE	England	East-England	2016-05-27	9	Less deprived 10-20%
AL2 3TF	England	East-England	2016-05-27	9	Less deprived 10-20%
AL2 3TL	England	East-England	2016-05-27	9	Less deprived 10-20%
AL2 3TQ	England	East-England	2016-05-27	9	Less deprived 10-20%
AL2 3UB	England	East-England	2016-05-27	6	Less deprived 40-50%
AL2 3UD	England	East-England	2016-05-27	10	Least deprived 10%
AL2 3UH	England	East-England	2016-05-27	10	Least deprived 10%
AL2 3WD	England	East-England	2016-05-27	10	Least deprived 10%
AL2 3XJ	England	East-England	2016-05-27	10	Least deprived 10%
AL2 3XP	England	East-England	2016-05-27	9	Less deprived 10-20%
AL2 3XS	England	East-England	2016-05-27	10	Least deprived 10%
AL2 3XY	England	East-England	2016-05-27	9	Less deprived 10-20%
AL3 4AA	England	East-England	2016-05-27	10	Least deprived 10%
AL3 4AU	England	East-England	2016-05-27	10	Least deprived 10%
AL3 4AY	England	East-England	2016-05-27	10	Least deprived 10%
AL3 4AZ	England	East-England	2016-05-27	10	Least deprived 10%
AL3 4BN	England	East-England	2016-05-27	10	Least deprived 10%
AL3 4DJ	England	East-England	2016-05-27	10	Least deprived 10%
AL3 4ER	England	East-England	2016-05-27	10	Least deprived 10%
AL3 4GD	England	East-England	2016-05-27	10	Least deprived 10%
AL3 4GH	England	East-England	2016-05-27	10	Least deprived 10%
AL3 4HN	England	East-England	2016-05-27	10	Least deprived 10%
AL3 4JJ	England	East-England	2016-05-27	10	Least deprived 10%
AL3 4JP	England	East-England	2016-05-27	10	Least deprived 10%
AL3 4JR	England	East-England	2016-05-27	10	Least deprived 10%
AL3 4JS	England	East-England	2016-05-27	10	Least deprived 10%
AL3 4ND	England	East-England	2016-05-27	10	Least deprived 10%
AL3 4NF	England	East-England	2016-05-27	10	Least deprived 10%
AL3 4NJ	England	East-England	2016-05-27	10	Least deprived 10%
AL3 4PH	England	East-England	2016-05-27	10	Least deprived 10%
AL3 4QH	England	East-England	2016-05-27	10	Least deprived 10%
AL3 4RF	England	East-England	2016-05-27	10	Least deprived 10%
AL3 4RU	England	East-England	2016-05-27	10	Least deprived 10%
AL3 4SL	England	East-England	2016-05-27	10	Least deprived 10%
AL3 4SQ	England	East-England	2016-05-27	10	Least deprived 10%
AL3 5AE	England	East-England	2016-05-27	10	Least deprived 10%
AL3 5BH	England	East-England	2016-05-27	5	More deprived 10-20%
AL3 5BU	England	East-England	2016-05-27	9	Less deprived 10-20%
AL3 5DA	England	East-England	2016-05-27	9	Less deprived 10-20%
AL3 5DP	England	East-England	2016-05-27	5	More deprived 10-20%
AL3 5JB	England	East-England	2016-05-27	9	Less deprived 10-20%
AL3 5JE	England	East-England	2016-05-27	9	Less deprived 10-20%
AL3 5JF	England	East-England	2016-05-27	9	Less deprived 10-20%
AL3 5JT	England	East-England	2016-05-27	10	Least deprived 10%
AL3 5JW	England	East-England	2016-05-27	4	More deprived 20-30%
AL3 5LA	England	East-England	2016-05-27	10	Least deprived 10%
AL3 5LN	England	East-England	2016-05-27	4	More deprived 20-30%
AL3 5LU	England	East-England	2016-05-27	9	Less deprived 10-20%
AL3 5LZ	England	East-England	2016-05-27	9	Less deprived 10-20%
AL3 5NB	England	East-England	2016-05-27	9	Less deprived 10-20%
AL3 5NT	England	East-England	2016-05-27	9	Less deprived 10-20%
AL3 5PP	England	East-England	2016-05-27	9	Less deprived 10-20%
AL3 5QH	England	East-England	2016-05-27	9	Less deprived 10-20%
AL3 5QJ	England	East-England	2016-05-27	9	Less deprived 10-20%
AL3 5QN	England	East-England	2016-05-27	9	Less deprived 10-20%
AL3 5RD	England	East-England	2016-05-27	10	Least deprived 10%
AL3 5SY	England	East-England	2016-05-27	10	Least deprived 10%
AL3 5TG	England	East-England	2016-05-27	10	Least deprived 10%
AL3 5UB	England	East-England	2016-05-27	4	More deprived 20-30%
AL3 5UP	England	East-England	2016-05-27	4	More deprived 20-30%
AL3 5US	England	East-England	2016-05-27	5	More deprived 10-20%
AL3 5XA	England	East-England	2016-05-27	6	Less deprived 40-50%
AL3 6AF	England	East-England	2016-05-27	6	Less deprived 40-50%
AL3 6AL	England	East-England	2016-05-27	6	Less deprived 40-50%
AL3 6BJ	England	East-England	2016-05-27	8	Less deprived 20-30%
AL3 6BY	England	East-England	2016-05-27	8	Less deprived 20-30%
AL3 6DE	England	East-England	2016-05-27	9	Less deprived 10-20%
AL3 6DX	England	East-England	2016-05-27	6	Less deprived 40-50%
AL3 6DZ	England	East-England	2016-05-27	6	Less deprived 40-50%
AL3 6EZ	England	East-England	2016-05-27	8	Less deprived 20-30%
AL3 6HH	England	East-England	2016-05-27	6	Less deprived 40-50%
AL3 6HQ	England	East-England	2016-05-27	8	Less deprived 20-30%
AL3 6HU	England	East-England	2016-05-27	9	Less deprived 10-20%
AL3 6JP	England	East-England	2016-05-27	6	Less deprived 40-50%
AL3 6JX	England	East-England	2016-05-27	6	Less deprived 40-50%
AL3 6LJ	England	East-England	2016-05-27	9	Less deprived 10-20%
AL3 6LT	England	East-England	2016-05-27	9	Less deprived 10-20%
AL3 6LZ	England	East-England	2016-05-27	9	Less deprived 10-20%
AL3 6NZ	England	East-England	2016-05-27	6	Less deprived 40-50%
AL3 6PD	England	East-England	2016-05-27	9	Less deprived 10-20%
AL3 6PQ	England	East-England	2016-05-27	9	Less deprived 10-20%
AL3 6RA	England	East-England	2016-05-27	7	Less deprived 30-40%
AL3 6RL	England	East-England	2016-05-27	6	Less deprived 40-50%
AL3 6RT	England	East-England	2016-05-27	8	Less deprived 20-30%
AL3 7AF	England	East-England	2016-05-27	6	Less deprived 40-50%
AL3 7AP	England	East-England	2016-05-27	6	Less deprived 40-50%
AL3 7BQ	England	East-England	2016-05-27	10	Least deprived 10%
AL3 7DL	England	East-England	2016-05-27	6	Less deprived 40-50%
AL3 7DP	England	East-England	2016-05-27	6	Less deprived 40-50%
AL3 7EQ	England	East-England	2016-05-27	10	Least deprived 10%
AL3 7EY	England	East-England	2016-05-27	6	Less deprived 40-50%
AL3 7GA	England	East-England	2016-05-27	10	Least deprived 10%
AL3 7HA	England	East-England	2016-05-27	6	Less deprived 40-50%
AL3 7HD	England	East-England	2016-05-27	6	Less deprived 40-50%
AL3 7HN	England	East-England	2016-05-27	10	Least deprived 10%
AL3 7HT	England	East-England	2016-05-27	6	Less deprived 40-50%
AL3 7HW	England	East-England	2016-05-27	10	Least deprived 10%
AL3 7HY	England	East-England	2016-05-27	6	Less deprived 40-50%
AL3 7JA	England	East-England	2016-05-27	6	Less deprived 40-50%
AL3 7JU	England	East-England	2016-05-27	10	Least deprived 10%
AL3 7LA	England	East-England	2016-05-27	6	Less deprived 40-50%
AL3 7LH	England	East-England	2016-05-27	10	Least deprived 10%
AL3 7LJ	England	East-England	2016-05-27	10	Least deprived 10%
AL3 7LP	England	East-England	2016-05-27	10	Least deprived 10%
AL3 7LY	England	East-England	2016-05-27	10	Least deprived 10%
AL3 7NS	England	East-England	2016-05-27	10	Least deprived 10%
AL3 7PT	England	East-England	2016-05-27	10	Least deprived 10%
AL3 7PZ	England	East-England	2016-05-27	10	Least deprived 10%
AL3 7RG	England	East-England	2016-05-27	10	Least deprived 10%
AL3 7SA	England	East-England	2016-05-27	6	Less deprived 40-50%
AL3 7ZR	England	East-England	2016-05-27	10	Least deprived 10%
AL3 8AT	England	East-England	2016-05-27	9	Less deprived 10-20%
AL3 8BT	England	East-England	2016-05-27	9	Less deprived 10-20%
AL3 8BX	England	East-England	2016-05-27	9	Less deprived 10-20%
AL3 8BY	England	East-England	2016-05-27	9	Less deprived 10-20%
AL3 8DF	England	East-England	2016-05-27	9	Less deprived 10-20%
AL3 8DH	England	East-England	2016-05-27	9	Less deprived 10-20%
AL3 8DR	England	East-England	2016-05-27	9	Less deprived 10-20%
AL3 8ED	England	East-England	2016-05-27	9	Less deprived 10-20%
AL3 8EN	England	East-England	2016-05-27	9	Less deprived 10-20%
AL3 8FL	England	East-England	2016-05-27	10	Least deprived 10%
AL3 8HJ	England	East-England	2016-05-27	9	Less deprived 10-20%
AL3 8HL	England	East-England	2016-05-27	9	Less deprived 10-20%
AL3 8HQ	England	East-England	2016-05-27	9	Less deprived 10-20%
AL3 8HX	England	East-England	2016-05-27	8	Less deprived 20-30%
AL3 8JG	England	East-England	2016-05-27	8	Less deprived 20-30%
AL3 8JN	England	East-England	2016-05-27	10	Least deprived 10%
AL3 8JQ	England	East-England	2016-05-27	8	Less deprived 20-30%
AL3 8LS	England	East-England	2016-05-27	9	Less deprived 10-20%
AL3 8LY	England	East-England	2016-05-27	10	Least deprived 10%
AL3 8NH	England	East-England	2016-05-27	10	Least deprived 10%
AL3 8NX	England	East-England	2016-05-27	8	Less deprived 20-30%
AL3 8PE	England	East-England	2016-05-27	8	Less deprived 20-30%
AL3 8PZ	England	East-England	2016-05-27	9	Less deprived 10-20%
AL3 8RB	England	East-England	2016-05-27	8	Less deprived 20-30%
AL3 8RU	England	East-England	2016-05-27	8	Less deprived 20-30%
AL4 0AW	England	East-England	2016-05-27	8	Less deprived 20-30%
AL4 0DJ	England	East-England	2016-05-27	10	Least deprived 10%
AL4 0DN	England	East-England	2016-05-27	10	Least deprived 10%
AL4 0EN	England	East-England	2016-05-27	10	Least deprived 10%
AL4 0ER	England	East-England	2016-05-27	10	Least deprived 10%
AL4 0EU	England	East-England	2016-05-27	10	Least deprived 10%
AL4 0EY	England	East-England	2016-05-27	5	More deprived 10-20%
AL4 0FH	England	East-England	2016-05-27	9	Less deprived 10-20%
AL4 0GG	England	East-England	2016-05-27	8	Less deprived 20-30%
AL4 0GR	England	East-England	2016-05-27	8	Less deprived 20-30%
AL4 0GS	England	East-England	2016-05-27	8	Less deprived 20-30%
AL4 0GT	England	East-England	2016-05-27	8	Less deprived 20-30%
AL4 0GX	England	East-England	2016-05-27	8	Less deprived 20-30%
AL4 0HJ	England	East-England	2016-05-27	9	Less deprived 10-20%
AL4 0HS	England	East-England	2016-05-27	9	Less deprived 10-20%
AL4 0JD	England	East-England	2016-05-27	9	Less deprived 10-20%
AL4 0JF	England	East-England	2016-05-27	9	Less deprived 10-20%
AL4 0JG	England	East-England	2016-05-27	10	Least deprived 10%
AL4 0JH	England	East-England	2016-05-27	8	Less deprived 20-30%
AL4 0JY	England	East-England	2016-05-27	8	Less deprived 20-30%
AL4 0LE	England	East-England	2016-05-27	8	Less deprived 20-30%
AL4 0PG	England	East-England	2016-05-27	5	More deprived 10-20%
AL4 0QF	England	East-England	2016-05-27	7	Less deprived 30-40%
AL4 0QP	England	East-England	2016-05-27	7	Less deprived 30-40%
AL4 0QR	England	East-England	2016-05-27	9	Less deprived 10-20%
AL4 0RE	England	East-England	2016-05-27	8	Less deprived 20-30%
AL4 0RS	England	East-England	2016-05-27	9	Less deprived 10-20%
AL4 0SA	England	East-England	2016-05-27	9	Less deprived 10-20%
AL4 0SL	England	East-England	2016-05-27	10	Least deprived 10%
AL4 0SQ	England	East-England	2016-05-27	10	Least deprived 10%
AL4 0TA	England	East-England	2016-05-27	9	Less deprived 10-20%
AL4 0TB	England	East-England	2016-05-27	9	Less deprived 10-20%
AL4 0TL	England	East-England	2016-05-27	8	Less deprived 20-30%
AL4 0TP	England	East-England	2016-05-27	9	Less deprived 10-20%
AL4 0TY	England	East-England	2016-05-27	10	Least deprived 10%
AL4 0UE	England	East-England	2016-05-27	8	Less deprived 20-30%
AL4 0UP	England	East-England	2016-05-27	10	Least deprived 10%
AL4 0XF	England	East-England	2016-05-27	10	Least deprived 10%
AL4 0XG	England	East-England	2016-05-27	10	Least deprived 10%
AL4 0XW	England	East-England	2016-05-27	10	Least deprived 10%
AL4 8AA	England	East-England	2016-05-27	9	Less deprived 10-20%
AL4 8AF	England	East-England	2016-05-27	9	Less deprived 10-20%
AL4 8AH	England	East-England	2016-05-27	9	Less deprived 10-20%
AL4 8AR	England	East-England	2016-05-27	9	Less deprived 10-20%
AL4 8AS	England	East-England	2016-05-27	6	Less deprived 40-50%
AL4 8BD	England	East-England	2016-05-27	9	Less deprived 10-20%
AL4 8BP	England	East-England	2016-05-27	6	Less deprived 40-50%
AL4 8BQ	England	East-England	2016-05-27	9	Less deprived 10-20%
AL4 8BW	England	East-England	2016-05-27	9	Less deprived 10-20%
AL4 8ED	England	East-England	2016-05-27	10	Least deprived 10%
AL4 8EG	England	East-England	2016-05-27	10	Least deprived 10%
AL4 8EL	England	East-England	2016-05-27	10	Least deprived 10%
AL4 8ES	England	East-England	2016-05-27	7	Less deprived 30-40%
AL4 8ET	England	East-England	2016-05-27	7	Less deprived 30-40%
AL4 8EU	England	East-England	2016-05-27	7	Less deprived 30-40%
AL4 8GB	England	East-England	2016-05-27	9	Less deprived 10-20%
AL4 8GD	England	East-England	2016-05-27	9	Less deprived 10-20%
AL4 8HH	England	East-England	2016-05-27	10	Least deprived 10%
AL4 8HU	England	East-England	2016-05-27	10	Least deprived 10%
AL4 8HY	England	East-England	2016-05-27	10	Least deprived 10%
AL4 8JF	England	East-England	2016-05-27	10	Least deprived 10%
AL4 8JQ	England	East-England	2016-05-27	10	Least deprived 10%
AL4 8LJ	England	East-England	2016-05-27	9	Less deprived 10-20%
AL4 8LL	England	East-England	2016-05-27	9	Less deprived 10-20%
AL4 8LP	England	East-England	2016-05-27	9	Less deprived 10-20%
AL4 8LR	England	East-England	2016-05-27	9	Less deprived 10-20%
AL4 8NN	England	East-England	2016-05-27	9	Less deprived 10-20%
AL4 8NP	England	East-England	2016-05-27	9	Less deprived 10-20%
AL4 8NS	England	East-England	2016-05-27	9	Less deprived 10-20%
AL4 8NU	England	East-England	2016-05-27	9	Less deprived 10-20%
AL4 8NW	England	East-England	2016-05-27	9	Less deprived 10-20%
AL4 8QF	England	East-England	2016-05-27	9	Less deprived 10-20%
AL4 8QH	England	East-England	2016-05-27	10	Least deprived 10%
AL4 8QJ	England	East-England	2016-05-27	10	Least deprived 10%
AL4 8QL	England	East-England	2016-05-27	9	Less deprived 10-20%
AL4 8QQ	England	East-England	2016-05-27	9	Less deprived 10-20%
AL4 8RB	England	East-England	2016-05-27	9	Less deprived 10-20%
AL4 8ZS	England	East-England	2016-05-27	10	Least deprived 10%
AL4 9AJ	England	East-England	2016-05-27	10	Least deprived 10%
AL4 9BS	England	East-England	2016-05-27	7	Less deprived 30-40%
AL4 9DE	England	East-England	2016-05-27	7	Less deprived 30-40%
AL4 9DQ	England	East-England	2016-05-27	7	Less deprived 30-40%
AL4 9DR	England	East-England	2016-05-27	7	Less deprived 30-40%
AL4 9EF	England	East-England	2016-05-27	7	Less deprived 30-40%
AL4 9EZ	England	East-England	2016-05-27	10	Least deprived 10%
AL4 9FG	England	East-England	2016-05-27	7	Less deprived 30-40%
AL4 9HQ	England	East-England	2016-05-27	7	Less deprived 30-40%
AL4 9HR	England	East-England	2016-05-27	7	Less deprived 30-40%
AL4 9HS	England	East-England	2016-05-27	10	Least deprived 10%
AL4 9HX	England	East-England	2016-05-27	10	Least deprived 10%
AL4 9JG	England	East-England	2016-05-27	10	Least deprived 10%
AL4 9JJ	England	East-England	2016-05-27	10	Least deprived 10%
AL4 9JN	England	East-England	2016-05-27	10	Least deprived 10%
AL4 9JP	England	East-England	2016-05-27	10	Least deprived 10%
AL4 9JR	England	East-England	2016-05-27	10	Least deprived 10%
AL4 9JS	England	East-England	2016-05-27	10	Least deprived 10%
AL4 9JX	England	East-England	2016-05-27	10	Least deprived 10%
AL4 9NE	England	East-England	2016-05-27	8	Less deprived 20-30%
AL4 9NG	England	East-England	2016-05-27	8	Less deprived 20-30%
AL4 9NL	England	East-England	2016-05-27	8	Less deprived 20-30%
AL4 9NX	England	East-England	2016-05-27	10	Least deprived 10%
AL4 9NY	England	East-England	2016-05-27	10	Least deprived 10%
AL4 9PR	England	East-England	2016-05-27	10	Least deprived 10%
AL4 9PU	England	East-England	2016-05-27	10	Least deprived 10%
AL4 9QA	England	East-England	2016-05-27	10	Least deprived 10%
AL4 9QB	England	East-England	2016-05-27	10	Least deprived 10%
AL4 9QY	England	East-England	2016-05-27	10	Least deprived 10%
AL4 9RT	England	East-England	2016-05-27	10	Least deprived 10%
AL4 9RW	England	East-England	2016-05-27	10	Least deprived 10%
AL4 9SL	England	East-England	2016-05-27	10	Least deprived 10%
AL4 9ST	England	East-England	2016-05-27	10	Least deprived 10%
AL4 9SY	England	East-England	2016-05-27	10	Least deprived 10%
AL4 9TH	England	East-England	2016-05-27	10	Least deprived 10%
AL4 9TU	England	East-England	2016-05-27	8	Less deprived 20-30%
AL4 9TX	England	East-England	2016-05-27	8	Less deprived 20-30%
AL4 9TZ	England	East-England	2016-05-27	8	Less deprived 20-30%
AL4 9UW	England	East-England	2016-05-27	10	Least deprived 10%
AL4 9UY	England	East-England	2016-05-27	7	Less deprived 30-40%
AL4 9XE	England	East-England	2016-05-27	10	Least deprived 10%
AL4 9XL	England	East-England	2016-05-27	10	Least deprived 10%
AL4 9YB	England	East-England	2016-05-27	8	Less deprived 20-30%
AL4 9YJ	England	East-England	2016-05-27	10	Least deprived 10%
AL5 1AB	England	East-England	2016-05-27	10	Least deprived 10%
AL5 1BD	England	East-England	2016-05-27	10	Least deprived 10%
AL5 1BL	England	East-England	2016-05-27	10	Least deprived 10%
AL5 1DP	England	East-England	2016-05-27	10	Least deprived 10%
AL5 1DW	England	East-England	2016-05-27	10	Least deprived 10%
AL5 1DY	England	East-England	2016-05-27	10	Least deprived 10%
AL5 1EG	England	East-England	2016-05-27	10	Least deprived 10%
AL5 1EN	England	East-England	2016-05-27	10	Least deprived 10%
AL5 1EZ	England	East-England	2016-05-27	10	Least deprived 10%
AL5 1HA	England	East-England	2016-05-27	10	Least deprived 10%
AL5 1HB	England	East-England	2016-05-27	10	Least deprived 10%
AL5 1HF	England	East-England	2016-05-27	10	Least deprived 10%
AL5 1JU	England	East-England	2016-05-27	10	Least deprived 10%
AL5 1LR	England	East-England	2016-05-27	10	Least deprived 10%
AL5 1LT	England	East-England	2016-05-27	10	Least deprived 10%
AL5 1LU	England	East-England	2016-05-27	10	Least deprived 10%
AL5 1NB	England	East-England	2016-05-27	10	Least deprived 10%
AL5 1ND	England	East-England	2016-05-27	10	Least deprived 10%
AL5 1PY	England	East-England	2016-05-27	10	Least deprived 10%
AL5 1QB	England	East-England	2016-05-27	10	Least deprived 10%
AL5 1QF	England	East-England	2016-05-27	10	Least deprived 10%
AL5 1QQ	England	East-England	2016-05-27	10	Least deprived 10%
AL5 1RF	England	East-England	2016-05-27	10	Least deprived 10%
AL5 1RG	England	East-England	2016-05-27	10	Least deprived 10%
AL5 1RJ	England	East-England	2016-05-27	10	Least deprived 10%
AL5 1RZ	England	East-England	2016-05-27	10	Least deprived 10%
AL5 1SZ	England	East-England	2016-05-27	10	Least deprived 10%
AL5 2AE	England	East-England	2016-05-27	10	Least deprived 10%
AL5 2AF	England	East-England	2016-05-27	10	Least deprived 10%
AL5 2AJ	England	East-England	2016-05-27	10	Least deprived 10%
AL5 2AR	England	East-England	2016-05-27	10	Least deprived 10%
AL5 2AW	England	East-England	2016-05-27	10	Least deprived 10%
AL5 2AX	England	East-England	2016-05-27	10	Least deprived 10%
AL5 2AZ	England	East-England	2016-05-27	10	Least deprived 10%
AL5 2BB	England	East-England	2016-05-27	10	Least deprived 10%
AL5 2BQ	England	East-England	2016-05-27	10	Least deprived 10%
AL5 2BU	England	East-England	2016-05-27	10	Least deprived 10%
AL5 2DA	England	East-England	2016-05-27	10	Least deprived 10%
AL5 2DD	England	East-England	2016-05-27	10	Least deprived 10%
AL5 2DJ	England	East-England	2016-05-27	10	Least deprived 10%
AL5 2DP	England	East-England	2016-05-27	10	Least deprived 10%
AL5 2EB	England	East-England	2016-05-27	10	Least deprived 10%
AL5 2ED	England	East-England	2016-05-27	10	Least deprived 10%
AL5 2EF	England	East-England	2016-05-27	10	Least deprived 10%
AL5 2EJ	England	East-England	2016-05-27	10	Least deprived 10%
AL5 2EN	England	East-England	2016-05-27	10	Least deprived 10%
AL5 2ET	England	East-England	2016-05-27	10	Least deprived 10%
AL5 2HH	England	East-England	2016-05-27	10	Least deprived 10%
AL5 2JB	England	East-England	2016-05-27	10	Least deprived 10%
AL5 2JT	England	East-England	2016-05-27	10	Least deprived 10%
AL5 2NH	England	East-England	2016-05-27	10	Least deprived 10%
AL5 2NL	England	East-England	2016-05-27	10	Least deprived 10%
AL5 2PG	England	East-England	2016-05-27	10	Least deprived 10%
AL5 2PL	England	East-England	2016-05-27	10	Least deprived 10%
AL5 2QD	England	East-England	2016-05-27	10	Least deprived 10%
AL5 2QF	England	East-England	2016-05-27	10	Least deprived 10%
AL5 2QH	England	East-England	2016-05-27	10	Least deprived 10%
AL5 2RD	England	East-England	2016-05-27	10	Least deprived 10%
AL5 2RQ	England	East-England	2016-05-27	10	Least deprived 10%
AL5 2TG	England	East-England	2016-05-27	10	Least deprived 10%
AL5 2TQ	England	East-England	2016-05-27	10	Least deprived 10%
AL5 2UD	England	East-England	2016-05-27	10	Least deprived 10%
AL5 2UE	England	East-England	2016-05-27	10	Least deprived 10%
AL5 2UG	England	East-England	2016-05-27	10	Least deprived 10%
AL5 2UQ	England	East-England	2016-05-27	10	Least deprived 10%
AL5 2ZD	England	East-England	2016-05-27	10	Least deprived 10%
AL5 3AG	England	East-England	2016-05-27	10	Least deprived 10%
AL5 3AH	England	East-England	2016-05-27	10	Least deprived 10%
AL5 3AL	England	East-England	2016-05-27	10	Least deprived 10%
AL5 3AS	England	East-England	2016-05-27	10	Least deprived 10%
AL5 3AU	England	East-England	2016-05-27	10	Least deprived 10%
AL5 3AY	England	East-England	2016-05-27	10	Least deprived 10%
AL5 3BA	England	East-England	2016-05-27	10	Least deprived 10%
AL5 3BB	England	East-England	2016-05-27	10	Least deprived 10%
AL5 3BG	England	East-England	2016-05-27	10	Least deprived 10%
AL5 3DT	England	East-England	2016-05-27	10	Least deprived 10%
AL5 3EB	England	East-England	2016-05-27	10	Least deprived 10%
AL5 3EZ	England	East-England	2016-05-27	10	Least deprived 10%
AL5 3HB	England	East-England	2016-05-27	10	Least deprived 10%
AL5 3HG	England	East-England	2016-05-27	10	Least deprived 10%
AL5 3HH	England	East-England	2016-05-27	10	Least deprived 10%
AL5 3HN	England	East-England	2016-05-27	10	Least deprived 10%
AL5 3HP	England	East-England	2016-05-27	10	Least deprived 10%
AL5 3LE	England	East-England	2016-05-27	10	Least deprived 10%
AL5 3NA	England	East-England	2016-05-27	10	Least deprived 10%
AL5 3NF	England	East-England	2016-05-27	10	Least deprived 10%
AL5 3NG	England	East-England	2016-05-27	7	Less deprived 30-40%
AL5 3NL	England	East-England	2016-05-27	10	Least deprived 10%
AL5 3NR	England	East-England	2016-05-27	10	Least deprived 10%
AL5 3PE	England	East-England	2016-05-27	10	Least deprived 10%
AL5 3PL	England	East-England	2016-05-27	10	Least deprived 10%
AL5 3PT	England	East-England	2016-05-27	10	Least deprived 10%
AL5 4AD	England	East-England	2016-05-27	10	Least deprived 10%
AL5 4AE	England	East-England	2016-05-27	10	Least deprived 10%
AL5 4AF	England	East-England	2016-05-27	10	Least deprived 10%
AL5 4BE	England	East-England	2016-05-27	10	Least deprived 10%
AL5 4BH	England	East-England	2016-05-27	10	Least deprived 10%
AL5 4BX	England	East-England	2016-05-27	8	Less deprived 20-30%
AL5 4DZ	England	East-England	2016-05-27	10	Least deprived 10%
AL5 4EP	England	East-England	2016-05-27	10	Least deprived 10%
AL5 4ET	England	East-England	2016-05-27	10	Least deprived 10%
AL5 4FB	England	East-England	2016-05-27	10	Least deprived 10%
AL5 4FF	England	East-England	2016-05-27	10	Least deprived 10%
AL5 4GA	England	East-England	2016-05-27	8	Less deprived 20-30%
AL5 4HJ	England	East-England	2016-05-27	8	Less deprived 20-30%
AL5 4HP	England	East-England	2016-05-27	8	Less deprived 20-30%
AL5 4HQ	England	East-England	2016-05-27	10	Least deprived 10%
AL5 4LQ	England	East-England	2016-05-27	10	Least deprived 10%
AL5 4LR	England	East-England	2016-05-27	8	Less deprived 20-30%
AL5 4LT	England	East-England	2016-05-27	8	Less deprived 20-30%
AL5 4NQ	England	East-England	2016-05-27	10	Least deprived 10%
AL5 4PL	England	East-England	2016-05-27	8	Less deprived 20-30%
AL5 4QD	England	East-England	2016-05-27	10	Least deprived 10%
AL5 4QG	England	East-England	2016-05-27	10	Least deprived 10%
AL5 4QW	England	East-England	2016-05-27	10	Least deprived 10%
AL5 4QX	England	East-England	2016-05-27	10	Least deprived 10%
AL5 4RB	England	East-England	2016-05-27	8	Less deprived 20-30%
AL5 4TJ	England	East-England	2016-05-27	10	Least deprived 10%
AL5 4TN	England	East-England	2016-05-27	10	Least deprived 10%
AL5 4UB	England	East-England	2016-05-27	10	Least deprived 10%
AL5 4UX	England	East-England	2016-05-27	8	Less deprived 20-30%
AL5 4XE	England	East-England	2016-05-27	10	Least deprived 10%
AL5 5AA	England	East-England	2016-05-27	10	Least deprived 10%
AL5 5AE	England	East-England	2016-05-27	10	Least deprived 10%
AL5 5AT	England	East-England	2016-05-27	8	Less deprived 20-30%
AL5 5AX	England	East-England	2016-05-27	8	Less deprived 20-30%
AL5 5BH	England	East-England	2016-05-27	5	More deprived 10-20%
AL5 5BJ	England	East-England	2016-05-27	5	More deprived 10-20%
AL5 5BL	England	East-England	2016-05-27	5	More deprived 10-20%
AL5 5BN	England	East-England	2016-05-27	5	More deprived 10-20%
AL5 5DP	England	East-England	2016-05-27	9	Less deprived 10-20%
AL5 5DU	England	East-England	2016-05-27	9	Less deprived 10-20%
AL5 5EJ	England	East-England	2016-05-27	10	Least deprived 10%
AL5 5EZ	England	East-England	2016-05-27	5	More deprived 10-20%
AL5 5FA	England	East-England	2016-05-27	5	More deprived 10-20%
AL5 5FB	England	East-England	2016-05-27	9	Less deprived 10-20%
AL5 5HB	England	East-England	2016-05-27	8	Less deprived 20-30%
AL5 5HE	England	East-England	2016-05-27	5	More deprived 10-20%
AL5 5HH	England	East-England	2016-05-27	5	More deprived 10-20%
AL5 5HN	England	East-England	2016-05-27	5	More deprived 10-20%
AL5 5HQ	England	East-England	2016-05-27	5	More deprived 10-20%
AL5 5HX	England	East-England	2016-05-27	5	More deprived 10-20%
AL5 5JB	England	East-England	2016-05-27	5	More deprived 10-20%
AL5 5LB	England	East-England	2016-05-27	10	Least deprived 10%
AL5 5LE	England	East-England	2016-05-27	10	Least deprived 10%
AL5 5LW	England	East-England	2016-05-27	10	Least deprived 10%
AL5 5LZ	England	East-England	2016-05-27	10	Least deprived 10%
AL5 5NT	England	East-England	2016-05-27	10	Least deprived 10%
AL5 5NW	England	East-England	2016-05-27	10	Least deprived 10%
AL5 5PD	England	East-England	2016-05-27	10	Least deprived 10%
AL5 5PE	England	East-England	2016-05-27	10	Least deprived 10%
AL5 5QP	England	East-England	2016-05-27	10	Least deprived 10%
AL5 5QR	England	East-England	2016-05-27	10	Least deprived 10%
AL5 5RG	England	East-England	2016-05-27	10	Least deprived 10%
AL5 5RJ	England	East-England	2016-05-27	10	Least deprived 10%
AL5 5RP	England	East-England	2016-05-27	10	Least deprived 10%
AL5 5RR	England	East-England	2016-05-27	10	Least deprived 10%
AL5 5SL	England	East-England	2016-05-27	10	Least deprived 10%
AL5 5SR	England	East-England	2016-05-27	10	Least deprived 10%
AL5 5SS	England	East-England	2016-05-27	10	Least deprived 10%
AL5 5TA	England	East-England	2016-05-27	10	Least deprived 10%
AL5 5TG	England	East-England	2016-05-27	10	Least deprived 10%
AL5 5TJ	England	East-England	2016-05-27	10	Least deprived 10%
AL5 5TT	England	East-England	2016-05-27	10	Least deprived 10%
AL5 5UE	England	East-England	2016-05-27	10	Least deprived 10%
AL5 9EU	England	East-England	2016-05-27	10	Least deprived 10%
AL5 9EY	England	East-England	2016-05-27	10	Least deprived 10%
AL5 9FX	England	East-England	2016-05-27	10	Least deprived 10%
AL5 9GX	England	East-England	2016-05-27	10	Least deprived 10%
AL6 0AS	England	East-England	2016-05-27	10	Least deprived 10%
AL6 0BX	England	East-England	2016-05-27	10	Least deprived 10%
AL6 0DA	England	East-England	2016-05-27	10	Least deprived 10%
AL6 0DG	England	East-England	2016-05-27	10	Least deprived 10%
AL6 0DJ	England	East-England	2016-05-27	10	Least deprived 10%
AL6 0DZ	England	East-England	2016-05-27	10	Least deprived 10%
AL6 0EG	England	East-England	2016-05-27	10	Least deprived 10%
AL6 0ER	England	East-England	2016-05-27	10	Least deprived 10%
AL6 0HG	England	East-England	2016-05-27	8	Less deprived 20-30%
AL6 0HN	England	East-England	2016-05-27	8	Less deprived 20-30%
AL6 0HZ	England	East-England	2016-05-27	8	Less deprived 20-30%
AL6 0JB	England	East-England	2016-05-27	8	Less deprived 20-30%
AL6 0LJ	England	East-England	2016-05-27	8	Less deprived 20-30%
AL6 0LN	England	East-England	2016-05-27	8	Less deprived 20-30%
AL6 0LT	England	East-England	2016-05-27	8	Less deprived 20-30%
AL6 0LU	England	East-England	2016-05-27	8	Less deprived 20-30%
AL6 0NR	England	East-England	2016-05-27	8	Less deprived 20-30%
AL6 0PL	England	East-England	2016-05-27	10	Least deprived 10%
AL6 0PN	England	East-England	2016-05-27	10	Least deprived 10%
AL6 0PS	England	East-England	2016-05-27	10	Least deprived 10%
AL6 0PU	England	East-England	2016-05-27	10	Least deprived 10%
AL6 0PW	England	East-England	2016-05-27	10	Least deprived 10%
AL6 0PZ	England	East-England	2016-05-27	10	Least deprived 10%
AL6 0QJ	England	East-England	2016-05-27	10	Least deprived 10%
AL6 0QN	England	East-England	2016-05-27	10	Least deprived 10%
AL6 0QR	England	East-England	2016-05-27	10	Least deprived 10%
AL6 0RF	England	East-England	2016-05-27	10	Least deprived 10%
AL6 0SA	England	East-England	2016-05-27	10	Least deprived 10%
AL6 0SG	England	East-England	2016-05-27	10	Least deprived 10%
AL6 0SY	England	East-England	2016-05-27	9	Less deprived 10-20%
AL6 0SZ	England	East-England	2016-05-27	10	Least deprived 10%
AL6 0TS	England	East-England	2016-05-27	10	Least deprived 10%
AL6 0TY	England	East-England	2016-05-27	10	Least deprived 10%
AL6 0TZ	England	East-England	2016-05-27	10	Least deprived 10%
AL6 0UD	England	East-England	2016-05-27	10	Least deprived 10%
AL6 0UE	England	East-England	2016-05-27	10	Least deprived 10%
AL6 0UL	England	East-England	2016-05-27	10	Least deprived 10%
AL6 0UN	England	East-England	2016-05-27	10	Least deprived 10%
AL6 9BE	England	East-England	2016-05-27	9	Less deprived 10-20%
AL6 9BJ	England	East-England	2016-05-27	9	Less deprived 10-20%
AL6 9DB	England	East-England	2016-05-27	9	Less deprived 10-20%
AL6 9DQ	England	East-England	2016-05-27	10	Least deprived 10%
AL6 9EE	England	East-England	2016-05-27	9	Less deprived 10-20%
AL6 9EL	England	East-England	2016-05-27	6	Less deprived 40-50%
AL6 9EQ	England	East-England	2016-05-27	9	Less deprived 10-20%
AL6 9EU	England	East-England	2016-05-27	9	Less deprived 10-20%
AL6 9FG	England	East-England	2016-05-27	10	Least deprived 10%
AL6 9FP	England	East-England	2016-05-27	10	Least deprived 10%
AL6 9FT	England	East-England	2016-05-27	10	Least deprived 10%
AL6 9GF	England	East-England	2016-05-27	6	Less deprived 40-50%
AL6 9LA	England	East-England	2016-05-27	6	Less deprived 40-50%
AL6 9LP	England	East-England	2016-05-27	9	Less deprived 10-20%
AL6 9LY	England	East-England	2016-05-27	9	Less deprived 10-20%
AL6 9NB	England	East-England	2016-05-27	9	Less deprived 10-20%
AL6 9NQ	England	East-England	2016-05-27	10	Least deprived 10%
AL6 9PG	England	East-England	2016-05-27	9	Less deprived 10-20%
AL6 9PJ	England	East-England	2016-05-27	6	Less deprived 40-50%
AL6 9PU	England	East-England	2016-05-27	6	Less deprived 40-50%
AL6 9QB	England	East-England	2016-05-27	10	Least deprived 10%
AL6 9RE	England	East-England	2016-05-27	10	Least deprived 10%
AL6 9RJ	England	East-England	2016-05-27	10	Least deprived 10%
AL6 9RQ	England	East-England	2016-05-27	10	Least deprived 10%
AL6 9SG	England	East-England	2016-05-27	8	Less deprived 20-30%
AL6 9SN	England	East-England	2016-05-27	8	Less deprived 20-30%
AL6 9SP	England	East-England	2016-05-27	8	Less deprived 20-30%
AL6 9TB	England	East-England	2016-05-27	10	Least deprived 10%
AL6 9TR	England	East-England	2016-05-27	10	Least deprived 10%
AL6 9TT	England	East-England	2016-05-27	10	Least deprived 10%
AL6 9UB	England	East-England	2016-05-27	8	Less deprived 20-30%
AL6 9UF	England	East-England	2016-05-27	8	Less deprived 20-30%
AL6 9UJ	England	East-England	2016-05-27	10	Least deprived 10%
AL6 9UQ	England	East-England	2016-05-27	10	Least deprived 10%
AL7 1AD	England	East-England	2016-05-27	9	Less deprived 10-20%
AL7 1BQ	England	East-England	2016-05-27	9	Less deprived 10-20%
AL7 1DA	England	East-England	2016-05-27	6	Less deprived 40-50%
AL7 1DD	England	East-England	2016-05-27	5	More deprived 10-20%
AL7 1DQ	England	East-England	2016-05-27	5	More deprived 10-20%
AL7 1DW	England	East-England	2016-05-27	6	Less deprived 40-50%
AL7 1EP	England	East-England	2016-05-27	9	Less deprived 10-20%
AL7 1FW	England	East-England	2016-05-27	7	Less deprived 30-40%
AL7 1GE	England	East-England	2016-05-27	9	Less deprived 10-20%
AL7 1GN	England	East-England	2016-05-27	9	Less deprived 10-20%
AL7 1HG	England	East-England	2016-05-27	3	More deprived 30-40%
AL7 1HT	England	East-England	2016-05-27	3	More deprived 30-40%
AL7 1JR	England	East-England	2016-05-27	3	More deprived 30-40%
AL7 1LE	England	East-England	2016-05-27	3	More deprived 30-40%
AL7 1NA	England	East-England	2016-05-27	5	More deprived 10-20%
AL7 1NB	England	East-England	2016-05-27	5	More deprived 10-20%
AL7 1ND	England	East-England	2016-05-27	5	More deprived 10-20%
AL7 1NH	England	East-England	2016-05-27	9	Less deprived 10-20%
AL7 1PH	England	East-England	2016-05-27	5	More deprived 10-20%
AL7 1PZ	England	East-England	2016-05-27	9	Less deprived 10-20%
AL7 1QA	England	East-England	2016-05-27	9	Less deprived 10-20%
AL7 1QD	England	East-England	2016-05-27	9	Less deprived 10-20%
AL7 1QN	England	East-England	2016-05-27	9	Less deprived 10-20%
AL7 1QS	England	East-England	2016-05-27	9	Less deprived 10-20%
AL7 1RH	England	East-England	2016-05-27	9	Less deprived 10-20%
AL7 1SQ	England	East-England	2016-05-27	3	More deprived 30-40%
AL7 1TR	England	East-England	2016-05-27	9	Less deprived 10-20%
AL7 1UB	England	East-England	2016-05-27	6	Less deprived 40-50%
AL7 1YR	England	East-England	2016-05-27	3	More deprived 30-40%
AL7 2AD	England	East-England	2016-05-27	7	Less deprived 30-40%
AL7 2AN	England	East-England	2016-05-27	4	More deprived 20-30%
AL7 2AP	England	East-England	2016-05-27	4	More deprived 20-30%
AL7 2AZ	England	East-England	2016-05-27	6	Less deprived 40-50%
AL7 2BN	England	East-England	2016-05-27	4	More deprived 20-30%
AL7 2BP	England	East-England	2016-05-27	4	More deprived 20-30%
AL7 2DR	England	East-England	2016-05-27	7	Less deprived 30-40%
AL7 2DS	England	East-England	2016-05-27	7	Less deprived 30-40%
AL7 2EB	England	East-England	2016-05-27	7	Less deprived 30-40%
AL7 2EE	England	East-England	2016-05-27	7	Less deprived 30-40%
AL7 2ER	England	East-England	2016-05-27	4	More deprived 20-30%
AL7 2EX	England	East-England	2016-05-27	4	More deprived 20-30%
AL7 2FB	England	East-England	2016-05-27	7	Less deprived 30-40%
AL7 2HQ	England	East-England	2016-05-27	6	Less deprived 40-50%
AL7 2HX	England	East-England	2016-05-27	9	Less deprived 10-20%
AL7 2JN	England	East-England	2016-05-27	9	Less deprived 10-20%
AL7 2JP	England	East-England	2016-05-27	9	Less deprived 10-20%
AL7 2LJ	England	East-England	2016-05-27	6	Less deprived 40-50%
AL7 2LZ	England	East-England	2016-05-27	6	Less deprived 40-50%
AL7 2NF	England	East-England	2016-05-27	6	Less deprived 40-50%
AL7 2NL	England	East-England	2016-05-27	9	Less deprived 10-20%
AL7 2NP	England	East-England	2016-05-27	9	Less deprived 10-20%
AL7 2PS	England	East-England	2016-05-27	9	Less deprived 10-20%
AL7 2QF	England	East-England	2016-05-27	9	Less deprived 10-20%
AL7 2QJ	England	East-England	2016-05-27	9	Less deprived 10-20%
AL7 3AJ	England	East-England	2016-05-27	5	More deprived 10-20%
AL7 3BH	England	East-England	2016-05-27	3	More deprived 30-40%
AL7 3BL	England	East-England	2016-05-27	3	More deprived 30-40%
AL7 3BZ	England	East-England	2016-05-27	3	More deprived 30-40%
AL7 3DJ	England	East-England	2016-05-27	6	Less deprived 40-50%
AL7 3DY	England	East-England	2016-05-27	7	Less deprived 30-40%
AL7 3EA	England	East-England	2016-05-27	7	Less deprived 30-40%
AL7 3EB	England	East-England	2016-05-27	7	Less deprived 30-40%
AL7 3EE	England	East-England	2016-05-27	3	More deprived 30-40%
AL7 3EJ	England	East-England	2016-05-27	7	Less deprived 30-40%
AL7 3EZ	England	East-England	2016-05-27	7	Less deprived 30-40%
AL7 3HW	England	East-England	2016-05-27	7	Less deprived 30-40%
AL7 3JJ	England	East-England	2016-05-27	6	Less deprived 40-50%
AL7 3LW	England	East-England	2016-05-27	4	More deprived 20-30%
AL7 3NF	England	East-England	2016-05-27	4	More deprived 20-30%
AL7 3NH	England	East-England	2016-05-27	3	More deprived 30-40%
AL7 3NY	England	East-England	2016-05-27	3	More deprived 30-40%
AL7 3PB	England	East-England	2016-05-27	3	More deprived 30-40%
AL7 3PH	England	East-England	2016-05-27	3	More deprived 30-40%
AL7 3PZ	England	East-England	2016-05-27	4	More deprived 20-30%
AL7 3QZ	England	East-England	2016-05-27	4	More deprived 20-30%
AL7 3RX	England	East-England	2016-05-27	3	More deprived 30-40%
AL7 3ST	England	East-England	2016-05-27	3	More deprived 30-40%
AL7 3TD	England	East-England	2016-05-27	3	More deprived 30-40%
AL7 3TL	England	East-England	2016-05-27	5	More deprived 10-20%
AL7 3TP	England	East-England	2016-05-27	6	Less deprived 40-50%
AL7 3UA	England	East-England	2016-05-27	3	More deprived 30-40%
AL7 3UH	England	East-England	2016-05-27	3	More deprived 30-40%
AL7 3UN	England	East-England	2016-05-27	3	More deprived 30-40%
AL7 4AE	England	East-England	2016-05-27	6	Less deprived 40-50%
AL7 4BL	England	East-England	2016-05-27	9	Less deprived 10-20%
AL7 4BP	England	East-England	2016-05-27	5	More deprived 10-20%
AL7 4ED	England	East-England	2016-05-27	6	Less deprived 40-50%
AL7 4EZ	England	East-England	2016-05-27	6	Less deprived 40-50%
AL7 4FL	England	East-England	2016-05-27	6	Less deprived 40-50%
AL7 4HG	England	East-England	2016-05-27	9	Less deprived 10-20%
AL7 4HS	England	East-England	2016-05-27	6	Less deprived 40-50%
AL7 4JZ	England	East-England	2016-05-27	6	Less deprived 40-50%
AL7 4LH	England	East-England	2016-05-27	6	Less deprived 40-50%
AL7 4LU	England	East-England	2016-05-27	5	More deprived 10-20%
AL7 4LX	England	East-England	2016-05-27	5	More deprived 10-20%
AL7 4NJ	England	East-England	2016-05-27	6	Less deprived 40-50%
AL7 4NN	England	East-England	2016-05-27	6	Less deprived 40-50%
AL7 4PH	England	East-England	2016-05-27	6	Less deprived 40-50%
AL7 4PJ	England	East-England	2016-05-27	9	Less deprived 10-20%
AL7 4PN	England	East-England	2016-05-27	9	Less deprived 10-20%
AL7 4PZ	England	East-England	2016-05-27	9	Less deprived 10-20%
AL7 4QE	England	East-England	2016-05-27	9	Less deprived 10-20%
AL7 4QL	England	East-England	2016-05-27	9	Less deprived 10-20%
AL7 4QQ	England	East-England	2016-05-27	9	Less deprived 10-20%
AL7 4RQ	England	East-England	2016-05-27	6	Less deprived 40-50%
AL7 4RW	England	East-England	2016-05-27	6	Less deprived 40-50%
AL7 4SW	England	East-England	2016-05-27	6	Less deprived 40-50%
AL7 4TE	England	East-England	2016-05-27	6	Less deprived 40-50%
AL7 9DL	England	East-England	2016-05-27	3	More deprived 30-40%
AL7 9GN	England	East-England	2016-05-27	3	More deprived 30-40%
AL7 9GZ	England	East-England	2016-05-27	3	More deprived 30-40%
AL7 9HL	England	East-England	2016-05-27	3	More deprived 30-40%
AL7 9JE	England	East-England	2016-05-27	3	More deprived 30-40%
AL7 9LA	England	East-England	2016-05-27	3	More deprived 30-40%
AL7 9LB	England	East-England	2016-05-27	3	More deprived 30-40%
AL7 9NA	England	East-England	2016-05-27	6	Less deprived 40-50%
AL7 9SA	England	East-England	2016-05-27	6	Less deprived 40-50%
AL8 6AG	England	East-England	2016-05-27	6	Less deprived 40-50%
AL8 6AJ	England	East-England	2016-05-27	6	Less deprived 40-50%
AL8 6AN	England	East-England	2016-05-27	3	More deprived 30-40%
AL8 6BW	England	East-England	2016-05-27	6	Less deprived 40-50%
AL8 6BY	England	East-England	2016-05-27	6	Less deprived 40-50%
AL8 6EA	England	East-England	2016-05-27	6	Less deprived 40-50%
AL8 6HG	England	East-England	2016-05-27	6	Less deprived 40-50%
AL8 6HU	England	East-England	2016-05-27	9	Less deprived 10-20%
AL8 6HX	England	East-England	2016-05-27	9	Less deprived 10-20%
AL8 6JA	England	East-England	2016-05-27	9	Less deprived 10-20%
AL8 6JG	England	East-England	2016-05-27	9	Less deprived 10-20%
AL8 6JX	England	East-England	2016-05-27	9	Less deprived 10-20%
AL8 6LB	England	East-England	2016-05-27	9	Less deprived 10-20%
AL8 6LQ	England	East-England	2016-05-27	10	Least deprived 10%
AL8 6PL	England	East-England	2016-05-27	6	Less deprived 40-50%
AL8 6QJ	England	East-England	2016-05-27	6	Less deprived 40-50%
AL8 6QN	England	East-England	2016-05-27	6	Less deprived 40-50%
AL8 6QS	England	East-England	2016-05-27	6	Less deprived 40-50%
AL8 6RP	England	East-England	2016-05-27	6	Less deprived 40-50%
AL8 6RT	England	East-England	2016-05-27	10	Least deprived 10%
AL8 6SL	England	East-England	2016-05-27	10	Least deprived 10%
AL8 6SN	England	East-England	2016-05-27	10	Least deprived 10%
AL8 6SZ	England	East-England	2016-05-27	9	Less deprived 10-20%
AL8 6TD	England	East-England	2016-05-27	8	Less deprived 20-30%
AL8 6TF	England	East-England	2016-05-27	8	Less deprived 20-30%
AL8 6TN	England	East-England	2016-05-27	6	Less deprived 40-50%
AL8 6TS	England	East-England	2016-05-27	6	Less deprived 40-50%
AL8 6XF	England	East-England	2016-05-27	8	Less deprived 20-30%
AL8 6XP	England	East-England	2016-05-27	8	Less deprived 20-30%
AL8 6XS	England	East-England	2016-05-27	8	Less deprived 20-30%
AL8 6XY	England	East-England	2016-05-27	8	Less deprived 20-30%
AL8 6YP	England	East-England	2016-05-27	8	Less deprived 20-30%
AL8 7AW	England	East-England	2016-05-27	7	Less deprived 30-40%
AL8 7BE	England	East-England	2016-05-27	10	Least deprived 10%
AL8 7BJ	England	East-England	2016-05-27	10	Least deprived 10%
AL8 7BU	England	East-England	2016-05-27	10	Least deprived 10%
AL8 7DL	England	East-England	2016-05-27	10	Least deprived 10%
AL8 7DQ	England	East-England	2016-05-27	10	Least deprived 10%
AL8 7EA	England	East-England	2016-05-27	9	Less deprived 10-20%
AL8 7EE	England	East-England	2016-05-27	9	Less deprived 10-20%
AL8 7EP	England	East-England	2016-05-27	9	Less deprived 10-20%
AL8 7EW	England	East-England	2016-05-27	9	Less deprived 10-20%
AL8 7HP	England	East-England	2016-05-27	7	Less deprived 30-40%
AL8 7HS	England	East-England	2016-05-27	7	Less deprived 30-40%
AL8 7HU	England	East-England	2016-05-27	7	Less deprived 30-40%
AL8 7JB	England	East-England	2016-05-27	7	Less deprived 30-40%
AL8 7JE	England	East-England	2016-05-27	7	Less deprived 30-40%
AL8 7JQ	England	East-England	2016-05-27	10	Least deprived 10%
AL8 7JS	England	East-England	2016-05-27	10	Least deprived 10%
AL8 7JX	England	East-England	2016-05-27	10	Least deprived 10%
AL8 7LG	England	East-England	2016-05-27	10	Least deprived 10%
AL8 7LH	England	East-England	2016-05-27	10	Least deprived 10%
AL8 7LW	England	East-England	2016-05-27	9	Less deprived 10-20%
AL8 7NA	England	East-England	2016-05-27	9	Less deprived 10-20%
AL8 7PA	England	East-England	2016-05-27	10	Least deprived 10%
AL8 7PN	England	East-England	2016-05-27	10	Least deprived 10%
AL8 7PT	England	East-England	2016-05-27	7	Less deprived 30-40%
AL8 7PY	England	East-England	2016-05-27	7	Less deprived 30-40%
AL8 7QH	England	East-England	2016-05-27	7	Less deprived 30-40%
AL8 7QL	England	East-England	2016-05-27	7	Less deprived 30-40%
AL8 7RH	England	East-England	2016-05-27	7	Less deprived 30-40%
AL8 7RQ	England	East-England	2016-05-27	7	Less deprived 30-40%
AL8 7SD	England	East-England	2016-05-27	10	Least deprived 10%
AL8 7SH	England	East-England	2016-05-27	7	Less deprived 30-40%
AL8 7SN	England	East-England	2016-05-27	7	Less deprived 30-40%
AL8 7TR	England	East-England	2016-05-27	9	Less deprived 10-20%
AL8 7TU	England	East-England	2016-05-27	9	Less deprived 10-20%
AL8 7TX	England	East-England	2016-05-27	9	Less deprived 10-20%
AL8 7XB	England	East-England	2016-05-27	9	Less deprived 10-20%
AL8 7XH	England	East-England	2016-05-27	9	Less deprived 10-20%
AL9 5AH	England	East-England	2016-05-27	4	More deprived 20-30%
AL9 5AP	England	East-England	2016-05-27	4	More deprived 20-30%
AL9 5AX	England	East-England	2016-05-27	4	More deprived 20-30%
AL9 5BB	England	East-England	2016-05-27	10	Least deprived 10%
AL9 5DQ	England	East-England	2016-05-27	10	Least deprived 10%
AL9 5EG	England	East-England	2016-05-27	5	More deprived 10-20%
AL9 5EL	England	East-England	2016-05-27	4	More deprived 20-30%
AL9 5EX	England	East-England	2016-05-27	10	Least deprived 10%
AL9 5HE	England	East-England	2016-05-27	10	Least deprived 10%
AL9 5HN	England	East-England	2016-05-27	10	Least deprived 10%
AL9 5JF	England	East-England	2016-05-27	5	More deprived 10-20%
AL9 5PG	England	East-England	2016-05-27	4	More deprived 20-30%
AL9 5RB	England	East-England	2016-05-27	4	More deprived 20-30%
AL9 5RF	England	East-England	2016-05-27	4	More deprived 20-30%
AL9 6AA	England	East-England	2016-05-27	8	Less deprived 20-30%
AL9 6AD	England	East-England	2016-05-27	4	More deprived 20-30%
AL9 6AF	England	East-England	2016-05-27	4	More deprived 20-30%
AL9 6AG	England	East-England	2016-05-27	4	More deprived 20-30%
AL9 6AQ	England	East-England	2016-05-27	4	More deprived 20-30%
AL9 6AR	England	East-England	2016-05-27	4	More deprived 20-30%
AL9 6AW	England	East-England	2016-05-27	4	More deprived 20-30%
AL9 6AY	England	East-England	2016-05-27	4	More deprived 20-30%
AL9 6BA	England	East-England	2016-05-27	4	More deprived 20-30%
AL9 6DW	England	East-England	2016-05-27	9	Less deprived 10-20%
AL9 6HA	England	East-England	2016-05-27	4	More deprived 20-30%
AL9 6HD	England	East-England	2016-05-27	4	More deprived 20-30%
AL9 6HG	England	East-England	2016-05-27	4	More deprived 20-30%
AL9 6HH	England	East-England	2016-05-27	4	More deprived 20-30%
AL9 6HL	England	East-England	2016-05-27	4	More deprived 20-30%
AL9 6JR	England	East-England	2016-05-27	4	More deprived 20-30%
AL9 6LB	England	East-England	2016-05-27	10	Least deprived 10%
AL9 6NP	England	East-England	2016-05-27	10	Least deprived 10%
AL9 6NY	England	East-England	2016-05-27	10	Least deprived 10%
AL9 6ZY	England	East-England	2016-05-27	3	More deprived 30-40%
AL9 7AB	England	East-England	2016-05-27	10	Least deprived 10%
AL9 7AN	England	East-England	2016-05-27	9	Less deprived 10-20%
AL9 7DN	England	East-England	2016-05-27	9	Less deprived 10-20%
AL9 7DQ	England	East-England	2016-05-27	7	Less deprived 30-40%
AL9 7DZ	England	East-England	2016-05-27	7	Less deprived 30-40%
AL9 7EB	England	East-England	2016-05-27	7	Less deprived 30-40%
AL9 7ED	England	East-England	2016-05-27	7	Less deprived 30-40%
AL9 7FA	England	East-England	2016-05-27	7	Less deprived 30-40%
AL9 7HB	England	East-England	2016-05-27	7	Less deprived 30-40%
AL9 7HZ	England	East-England	2016-05-27	9	Less deprived 10-20%
AL9 7JE	England	East-England	2016-05-27	7	Less deprived 30-40%
AL9 7LQ	England	East-England	2016-05-27	7	Less deprived 30-40%
AL9 7LS	England	East-England	2016-05-27	7	Less deprived 30-40%
AL9 7NA	England	East-England	2016-05-27	7	Less deprived 30-40%
AL9 7NB	England	East-England	2016-05-27	7	Less deprived 30-40%
AL9 7NE	England	East-England	2016-05-27	7	Less deprived 30-40%
AL9 7NT	England	East-England	2016-05-27	7	Less deprived 30-40%
AL9 7PT	England	East-England	2016-05-27	7	Less deprived 30-40%
AL9 7PY	England	East-England	2016-05-27	7	Less deprived 30-40%
AL9 7QQ	England	East-England	2016-05-27	10	Least deprived 10%
AL9 7RZ	England	East-England	2016-05-27	10	Least deprived 10%
AL9 7TB	England	East-England	2016-05-27	9	Less deprived 10-20%
AL9 7TH	England	East-England	2016-05-27	9	Less deprived 10-20%
AL9 7TL	England	East-England	2016-05-27	9	Less deprived 10-20%
AL9 7TN	England	East-England	2016-05-27	9	Less deprived 10-20%
AL9 7TY	England	East-England	2016-05-27	9	Less deprived 10-20%
AL9 7UH	England	East-England	2016-05-27	10	Least deprived 10%
AL9 7UJ	England	East-England	2016-05-27	10	Least deprived 10%
AL9 7UL	England	East-England	2016-05-27	10	Least deprived 10%
AL9 7ZF	England	East-England	2016-05-27	3	More deprived 30-40%
B1 1BX	England	West-Midlands	2016-05-27	1	Most deprived 10%
B1 1DH	England	West-Midlands	2016-05-27	1	Most deprived 10%
B1 1DW	England	West-Midlands	2016-05-27	1	Most deprived 10%
B1 1JW	England	West-Midlands	2016-05-27	3	More deprived 30-40%
B1 1JX	England	West-Midlands	2016-05-27	3	More deprived 30-40%
B1 1LB	England	West-Midlands	2016-05-27	3	More deprived 30-40%
B1 1LP	England	West-Midlands	2016-05-27	1	Most deprived 10%
B1 1LR	England	West-Midlands	2016-05-27	1	Most deprived 10%
B1 1NS	England	West-Midlands	2016-05-27	1	Most deprived 10%
B1 1PG	England	West-Midlands	2016-05-27	1	Most deprived 10%
B1 1PP	England	West-Midlands	2016-05-27	3	More deprived 30-40%
B1 1PT	England	West-Midlands	2016-05-27	3	More deprived 30-40%
B1 1QD	England	West-Midlands	2016-05-27	3	More deprived 30-40%
B1 1QL	England	West-Midlands	2016-05-27	1	Most deprived 10%
B1 1QU	England	West-Midlands	2016-05-27	3	More deprived 30-40%
B1 1RR	England	West-Midlands	2016-05-27	3	More deprived 30-40%
B1 1SB	England	West-Midlands	2016-05-27	4	More deprived 20-30%
B1 1SE	England	West-Midlands	2016-05-27	4	More deprived 20-30%
B1 1SJ	England	West-Midlands	2016-05-27	3	More deprived 30-40%
B1 1SL	England	West-Midlands	2016-05-27	3	More deprived 30-40%
B1 1TT	England	West-Midlands	2016-05-27	4	More deprived 20-30%
B1 1UB	England	West-Midlands	2016-05-27	1	Most deprived 10%
B1 2AB	England	West-Midlands	2016-05-27	1	Most deprived 10%
B1 2AF	England	West-Midlands	2016-05-27	4	More deprived 20-30%
B1 2AJ	England	West-Midlands	2016-05-27	4	More deprived 20-30%
B1 2DR	England	West-Midlands	2016-05-27	4	More deprived 20-30%
B1 2EP	England	West-Midlands	2016-05-27	2	More deprived 40-50%
B1 2HG	England	West-Midlands	2016-05-27	1	Most deprived 10%
B1 2HQ	England	West-Midlands	2016-05-27	1	Most deprived 10%
B1 2JJ	England	West-Midlands	2016-05-27	1	Most deprived 10%
B1 2JP	England	West-Midlands	2016-05-27	3	More deprived 30-40%
B1 2JT	England	West-Midlands	2016-05-27	3	More deprived 30-40%
B1 2JX	England	West-Midlands	2016-05-27	3	More deprived 30-40%
B1 2LB	England	West-Midlands	2016-05-27	3	More deprived 30-40%
B1 2LG	England	West-Midlands	2016-05-27	2	More deprived 40-50%
B1 2LJ	England	West-Midlands	2016-05-27	3	More deprived 30-40%
B1 2PN	England	West-Midlands	2016-05-27	2	More deprived 40-50%
B1 2PU	England	West-Midlands	2016-05-27	5	More deprived 10-20%
B1 2PW	England	West-Midlands	2016-05-27	2	More deprived 40-50%
B1 2QA	England	West-Midlands	2016-05-27	5	More deprived 10-20%
B1 2RT	England	West-Midlands	2016-05-27	3	More deprived 30-40%
B1 2SG	England	West-Midlands	2016-05-27	3	More deprived 30-40%
B1 2ST	England	West-Midlands	2016-05-27	2	More deprived 40-50%
B1 2UN	England	West-Midlands	2016-05-27	5	More deprived 10-20%
B1 3DB	England	West-Midlands	2016-05-27	3	More deprived 30-40%
B1 3EG	England	West-Midlands	2016-05-27	5	More deprived 10-20%
B1 3HE	England	West-Midlands	2016-05-27	2	More deprived 40-50%
B1 3HQ	England	West-Midlands	2016-05-27	1	Most deprived 10%
B1 3HR	England	West-Midlands	2016-05-27	5	More deprived 10-20%
B1 3QJ	England	West-Midlands	2016-05-27	3	More deprived 30-40%
B10 0AE	England	West-Midlands	2016-05-27	1	Most deprived 10%
B10 0AR	England	West-Midlands	2016-05-27	1	Most deprived 10%
B10 0BB	England	West-Midlands	2016-05-27	1	Most deprived 10%
B10 0BN	England	West-Midlands	2016-05-27	1	Most deprived 10%
B10 0DX	England	West-Midlands	2016-05-27	1	Most deprived 10%
B10 0EN	England	West-Midlands	2016-05-27	1	Most deprived 10%
B10 0EP	England	West-Midlands	2016-05-27	1	Most deprived 10%
B10 0EQ	England	West-Midlands	2016-05-27	1	Most deprived 10%
B10 0HJ	England	West-Midlands	2016-05-27	1	Most deprived 10%
B10 0JJ	England	West-Midlands	2016-05-27	1	Most deprived 10%
B10 0JU	England	West-Midlands	2016-05-27	1	Most deprived 10%
B10 0LE	England	West-Midlands	2016-05-27	1	Most deprived 10%
B10 0NR	England	West-Midlands	2016-05-27	1	Most deprived 10%
B10 0PB	England	West-Midlands	2016-05-27	1	Most deprived 10%
B10 0PJ	England	West-Midlands	2016-05-27	1	Most deprived 10%
B10 0QJ	England	West-Midlands	2016-05-27	1	Most deprived 10%
B10 0SS	England	West-Midlands	2016-05-27	1	Most deprived 10%
B10 0SW	England	West-Midlands	2016-05-27	1	Most deprived 10%
B10 0TB	England	West-Midlands	2016-05-27	1	Most deprived 10%
B10 0TG	England	West-Midlands	2016-05-27	1	Most deprived 10%
B10 0UG	England	West-Midlands	2016-05-27	1	Most deprived 10%
B10 0US	England	West-Midlands	2016-05-27	1	Most deprived 10%
B10 9BJ	England	West-Midlands	2016-05-27	1	Most deprived 10%
B10 9DU	England	West-Midlands	2016-05-27	1	Most deprived 10%
B10 9DW	England	West-Midlands	2016-05-27	1	Most deprived 10%
B10 9EQ	England	West-Midlands	2016-05-27	1	Most deprived 10%
B10 9ER	England	West-Midlands	2016-05-27	1	Most deprived 10%
B10 9EY	England	West-Midlands	2016-05-27	1	Most deprived 10%
B10 9HJ	England	West-Midlands	2016-05-27	1	Most deprived 10%
B10 9LE	England	West-Midlands	2016-05-27	1	Most deprived 10%
B10 9LG	England	West-Midlands	2016-05-27	1	Most deprived 10%
B10 9LL	England	West-Midlands	2016-05-27	1	Most deprived 10%
B10 9LS	England	West-Midlands	2016-05-27	1	Most deprived 10%
B10 9LZ	England	West-Midlands	2016-05-27	1	Most deprived 10%
B10 9PA	England	West-Midlands	2016-05-27	1	Most deprived 10%
B10 9PF	England	West-Midlands	2016-05-27	1	Most deprived 10%
B10 9PL	England	West-Midlands	2016-05-27	1	Most deprived 10%
B10 9QJ	England	West-Midlands	2016-05-27	1	Most deprived 10%
B10 9QL	England	West-Midlands	2016-05-27	1	Most deprived 10%
B10 9QP	England	West-Midlands	2016-05-27	1	Most deprived 10%
B10 9QY	England	West-Midlands	2016-05-27	1	Most deprived 10%
B10 9RD	England	West-Midlands	2016-05-27	1	Most deprived 10%
B10 9RY	England	West-Midlands	2016-05-27	1	Most deprived 10%
B10 9SJ	England	West-Midlands	2016-05-27	1	Most deprived 10%
B11 1AB	England	West-Midlands	2016-05-27	1	Most deprived 10%
B11 1AN	England	West-Midlands	2016-05-27	1	Most deprived 10%
B11 1BU	England	West-Midlands	2016-05-27	1	Most deprived 10%
B11 1DQ	England	West-Midlands	2016-05-27	1	Most deprived 10%
B11 1DU	England	West-Midlands	2016-05-27	1	Most deprived 10%
B11 1HH	England	West-Midlands	2016-05-27	1	Most deprived 10%
B11 1JD	England	West-Midlands	2016-05-27	1	Most deprived 10%
B11 1JP	England	West-Midlands	2016-05-27	1	Most deprived 10%
B11 1JR	England	West-Midlands	2016-05-27	1	Most deprived 10%
B11 1JT	England	West-Midlands	2016-05-27	1	Most deprived 10%
B11 1JZ	England	West-Midlands	2016-05-27	1	Most deprived 10%
B11 1LH	England	West-Midlands	2016-05-27	1	Most deprived 10%
B11 1LZ	England	West-Midlands	2016-05-27	1	Most deprived 10%
B11 1NQ	England	West-Midlands	2016-05-27	1	Most deprived 10%
B11 1PF	England	West-Midlands	2016-05-27	1	Most deprived 10%
B11 1PN	England	West-Midlands	2016-05-27	1	Most deprived 10%
B11 1RQ	England	West-Midlands	2016-05-27	1	Most deprived 10%
B11 1SA	England	West-Midlands	2016-05-27	1	Most deprived 10%
B11 1SH	England	West-Midlands	2016-05-27	1	Most deprived 10%
B11 1SR	England	West-Midlands	2016-05-27	1	Most deprived 10%
B11 1SU	England	West-Midlands	2016-05-27	1	Most deprived 10%
B11 1TH	England	West-Midlands	2016-05-27	1	Most deprived 10%
B11 1TU	England	West-Midlands	2016-05-27	1	Most deprived 10%
B11 1UX	England	West-Midlands	2016-05-27	1	Most deprived 10%
B11 1XD	England	West-Midlands	2016-05-27	1	Most deprived 10%
B11 2AL	England	West-Midlands	2016-05-27	2	More deprived 40-50%
B11 2AT	England	West-Midlands	2016-05-27	2	More deprived 40-50%
B11 2BE	England	West-Midlands	2016-05-27	2	More deprived 40-50%
B11 2BU	England	West-Midlands	2016-05-27	2	More deprived 40-50%
B11 2DB	England	West-Midlands	2016-05-27	2	More deprived 40-50%
B11 2DF	England	West-Midlands	2016-05-27	2	More deprived 40-50%
B11 2DG	England	West-Midlands	2016-05-27	2	More deprived 40-50%
B11 2ED	England	West-Midlands	2016-05-27	2	More deprived 40-50%
B11 2EG	England	West-Midlands	2016-05-27	2	More deprived 40-50%
B11 2HP	England	West-Midlands	2016-05-27	2	More deprived 40-50%
B11 2JB	England	West-Midlands	2016-05-27	2	More deprived 40-50%
B11 2ND	England	West-Midlands	2016-05-27	1	Most deprived 10%
B11 2PN	England	West-Midlands	2016-05-27	1	Most deprived 10%
B11 2QB	England	West-Midlands	2016-05-27	1	Most deprived 10%
B11 2RG	England	West-Midlands	2016-05-27	1	Most deprived 10%
B11 3AF	England	West-Midlands	2016-05-27	2	More deprived 40-50%
B11 3AL	England	West-Midlands	2016-05-27	2	More deprived 40-50%
B11 3AN	England	West-Midlands	2016-05-27	2	More deprived 40-50%
B11 3BB	England	West-Midlands	2016-05-27	2	More deprived 40-50%
B11 3BH	England	West-Midlands	2016-05-27	2	More deprived 40-50%
B11 3BP	England	West-Midlands	2016-05-27	2	More deprived 40-50%
B11 3BT	England	West-Midlands	2016-05-27	2	More deprived 40-50%
B11 3DY	England	West-Midlands	2016-05-27	2	More deprived 40-50%
B11 3EB	England	West-Midlands	2016-05-27	2	More deprived 40-50%
B11 3EF	England	West-Midlands	2016-05-27	2	More deprived 40-50%
B11 3EL	England	West-Midlands	2016-05-27	2	More deprived 40-50%
B11 3EN	England	West-Midlands	2016-05-27	2	More deprived 40-50%
B11 3FP	England	West-Midlands	2016-05-27	2	More deprived 40-50%
B11 3FQ	England	West-Midlands	2016-05-27	2	More deprived 40-50%
B11 3HB	England	West-Midlands	2016-05-27	2	More deprived 40-50%
B11 3JH	England	West-Midlands	2016-05-27	1	Most deprived 10%
B11 3JS	England	West-Midlands	2016-05-27	2	More deprived 40-50%
B11 3LE	England	West-Midlands	2016-05-27	2	More deprived 40-50%
B11 3LH	England	West-Midlands	2016-05-27	2	More deprived 40-50%
B11 3LU	England	West-Midlands	2016-05-27	1	Most deprived 10%
B11 3ND	England	West-Midlands	2016-05-27	2	More deprived 40-50%
B11 3PB	England	West-Midlands	2016-05-27	2	More deprived 40-50%
B11 3PD	England	West-Midlands	2016-05-27	2	More deprived 40-50%
B11 3PP	England	West-Midlands	2016-05-27	2	More deprived 40-50%
B11 3PR	England	West-Midlands	2016-05-27	2	More deprived 40-50%
B11 3PT	England	West-Midlands	2016-05-27	2	More deprived 40-50%
B11 3QL	England	West-Midlands	2016-05-27	2	More deprived 40-50%
B11 3QZ	England	West-Midlands	2016-05-27	1	Most deprived 10%
B11 3RJ	England	West-Midlands	2016-05-27	2	More deprived 40-50%
B11 3RS	England	West-Midlands	2016-05-27	2	More deprived 40-50%
B11 3RX	England	West-Midlands	2016-05-27	2	More deprived 40-50%
B11 3RZ	England	West-Midlands	2016-05-27	2	More deprived 40-50%
B11 3SJ	England	West-Midlands	2016-05-27	1	Most deprived 10%
B11 4AH	England	West-Midlands	2016-05-27	1	Most deprived 10%
B11 4AR	England	West-Midlands	2016-05-27	2	More deprived 40-50%
B11 4DR	England	West-Midlands	2016-05-27	2	More deprived 40-50%
B11 4EH	England	West-Midlands	2016-05-27	4	More deprived 20-30%
B11 4HA	England	West-Midlands	2016-05-27	1	Most deprived 10%
B11 4HE	England	West-Midlands	2016-05-27	4	More deprived 20-30%
B11 4HS	England	West-Midlands	2016-05-27	3	More deprived 30-40%
B11 4JB	England	West-Midlands	2016-05-27	4	More deprived 20-30%
B11 4JE	England	West-Midlands	2016-05-27	2	More deprived 40-50%
B11 4JF	England	West-Midlands	2016-05-27	2	More deprived 40-50%
B11 4JY	England	West-Midlands	2016-05-27	1	Most deprived 10%
B11 4LB	England	West-Midlands	2016-05-27	1	Most deprived 10%
B11 4LD	England	West-Midlands	2016-05-27	1	Most deprived 10%
B11 4LP	England	West-Midlands	2016-05-27	1	Most deprived 10%
B11 4NB	England	West-Midlands	2016-05-27	2	More deprived 40-50%
B11 4NG	England	West-Midlands	2016-05-27	2	More deprived 40-50%
B11 4NR	England	West-Midlands	2016-05-27	1	Most deprived 10%
B11 4PL	England	West-Midlands	2016-05-27	1	Most deprived 10%
B11 4QA	England	West-Midlands	2016-05-27	1	Most deprived 10%
B11 4QG	England	West-Midlands	2016-05-27	1	Most deprived 10%
B11 4QJ	England	West-Midlands	2016-05-27	1	Most deprived 10%
B11 4QQ	England	West-Midlands	2016-05-27	1	Most deprived 10%
B11 4QS	England	West-Midlands	2016-05-27	1	Most deprived 10%
B11 4RB	England	West-Midlands	2016-05-27	1	Most deprived 10%
B11 4RN	England	West-Midlands	2016-05-27	1	Most deprived 10%
B11 4RP	England	West-Midlands	2016-05-27	1	Most deprived 10%
B11 4RU	England	West-Midlands	2016-05-27	1	Most deprived 10%
B11 4SH	England	West-Midlands	2016-05-27	2	More deprived 40-50%
B11 4XA	England	West-Midlands	2016-05-27	2	More deprived 40-50%
B11 9AF	England	West-Midlands	2016-05-27	2	More deprived 40-50%
B11 9AS	England	West-Midlands	2016-05-27	2	More deprived 40-50%
B11 9AT	England	West-Midlands	2016-05-27	2	More deprived 40-50%
B11 9FQ	England	West-Midlands	2016-05-27	2	More deprived 40-50%
B12 0EJ	England	West-Midlands	2016-05-27	1	Most deprived 10%
B12 0EL	England	West-Midlands	2016-05-27	1	Most deprived 10%
B12 0HE	England	West-Midlands	2016-05-27	1	Most deprived 10%
B12 0NL	England	West-Midlands	2016-05-27	1	Most deprived 10%
B12 0NX	England	West-Midlands	2016-05-27	1	Most deprived 10%
B12 0PG	England	West-Midlands	2016-05-27	1	Most deprived 10%
B12 0PY	England	West-Midlands	2016-05-27	1	Most deprived 10%
B12 0QX	England	West-Midlands	2016-05-27	1	Most deprived 10%
B12 0ST	England	West-Midlands	2016-05-27	1	Most deprived 10%
B12 0TP	England	West-Midlands	2016-05-27	1	Most deprived 10%
B12 0TR	England	West-Midlands	2016-05-27	1	Most deprived 10%
B12 0TS	England	West-Midlands	2016-05-27	1	Most deprived 10%
B12 0UD	England	West-Midlands	2016-05-27	1	Most deprived 10%
B12 0XL	England	West-Midlands	2016-05-27	2	More deprived 40-50%
B12 0XS	England	West-Midlands	2016-05-27	1	Most deprived 10%
B12 0XU	England	West-Midlands	2016-05-27	1	Most deprived 10%
B12 0XX	England	West-Midlands	2016-05-27	1	Most deprived 10%
B12 0YT	England	West-Midlands	2016-05-27	1	Most deprived 10%
B12 8AP	England	West-Midlands	2016-05-27	2	More deprived 40-50%
B12 8BA	England	West-Midlands	2016-05-27	1	Most deprived 10%
B12 8BN	England	West-Midlands	2016-05-27	1	Most deprived 10%
B12 8DE	England	West-Midlands	2016-05-27	1	Most deprived 10%
B12 8DF	England	West-Midlands	2016-05-27	1	Most deprived 10%
B12 8ED	England	West-Midlands	2016-05-27	1	Most deprived 10%
B12 8HH	England	West-Midlands	2016-05-27	1	Most deprived 10%
B12 8HL	England	West-Midlands	2016-05-27	1	Most deprived 10%
B12 8HW	England	West-Midlands	2016-05-27	1	Most deprived 10%
B12 8JU	England	West-Midlands	2016-05-27	1	Most deprived 10%
B12 8LD	England	West-Midlands	2016-05-27	1	Most deprived 10%
B12 8LH	England	West-Midlands	2016-05-27	1	Most deprived 10%
B12 8NH	England	West-Midlands	2016-05-27	1	Most deprived 10%
B12 8PB	England	West-Midlands	2016-05-27	1	Most deprived 10%
B12 8PU	England	West-Midlands	2016-05-27	1	Most deprived 10%
B12 8QB	England	West-Midlands	2016-05-27	1	Most deprived 10%
B12 8QP	England	West-Midlands	2016-05-27	1	Most deprived 10%
B12 8RJ	England	West-Midlands	2016-05-27	1	Most deprived 10%
B12 8SH	England	West-Midlands	2016-05-27	1	Most deprived 10%
B12 8SU	England	West-Midlands	2016-05-27	1	Most deprived 10%
B12 8TH	England	West-Midlands	2016-05-27	1	Most deprived 10%
B12 8UA	England	West-Midlands	2016-05-27	1	Most deprived 10%
B12 8UF	England	West-Midlands	2016-05-27	1	Most deprived 10%
B12 8UG	England	West-Midlands	2016-05-27	1	Most deprived 10%
B12 8UU	England	West-Midlands	2016-05-27	1	Most deprived 10%
B12 8XD	England	West-Midlands	2016-05-27	1	Most deprived 10%
B12 9BL	England	West-Midlands	2016-05-27	1	Most deprived 10%
B12 9DP	England	West-Midlands	2016-05-27	1	Most deprived 10%
B12 9DT	England	West-Midlands	2016-05-27	1	Most deprived 10%
B12 9LA	England	West-Midlands	2016-05-27	1	Most deprived 10%
B12 9LR	England	West-Midlands	2016-05-27	1	Most deprived 10%
B12 9LY	England	West-Midlands	2016-05-27	1	Most deprived 10%
B12 9NB	England	West-Midlands	2016-05-27	1	Most deprived 10%
B12 9NE	England	West-Midlands	2016-05-27	1	Most deprived 10%
B12 9NJ	England	West-Midlands	2016-05-27	1	Most deprived 10%
B12 9NL	England	West-Midlands	2016-05-27	1	Most deprived 10%
B12 9PR	England	West-Midlands	2016-05-27	1	Most deprived 10%
B12 9QY	England	West-Midlands	2016-05-27	1	Most deprived 10%
B12 9RB	England	West-Midlands	2016-05-27	1	Most deprived 10%
B12 9TN	England	West-Midlands	2016-05-27	1	Most deprived 10%
B13 0AY	England	West-Midlands	2016-05-27	3	More deprived 30-40%
B13 0BA	England	West-Midlands	2016-05-27	3	More deprived 30-40%
B13 0BJ	England	West-Midlands	2016-05-27	5	More deprived 10-20%
B13 0BU	England	West-Midlands	2016-05-27	6	Less deprived 40-50%
B13 0BY	England	West-Midlands	2016-05-27	6	Less deprived 40-50%
B13 0DB	England	West-Midlands	2016-05-27	3	More deprived 30-40%
B13 0DD	England	West-Midlands	2016-05-27	3	More deprived 30-40%
B13 0DR	England	West-Midlands	2016-05-27	3	More deprived 30-40%
B13 0DU	England	West-Midlands	2016-05-27	6	Less deprived 40-50%
B13 0EG	England	West-Midlands	2016-05-27	6	Less deprived 40-50%
B13 0ES	England	West-Midlands	2016-05-27	1	Most deprived 10%
B13 0EU	England	West-Midlands	2016-05-27	2	More deprived 40-50%
B13 0HJ	England	West-Midlands	2016-05-27	1	Most deprived 10%
B13 0HR	England	West-Midlands	2016-05-27	1	Most deprived 10%
B13 0HX	England	West-Midlands	2016-05-27	1	Most deprived 10%
B13 0HY	England	West-Midlands	2016-05-27	1	Most deprived 10%
B13 0JB	England	West-Midlands	2016-05-27	1	Most deprived 10%
B13 0JE	England	West-Midlands	2016-05-27	1	Most deprived 10%
B13 0LJ	England	West-Midlands	2016-05-27	1	Most deprived 10%
B13 0NG	England	West-Midlands	2016-05-27	2	More deprived 40-50%
B13 0PN	England	West-Midlands	2016-05-27	1	Most deprived 10%
B13 0PT	England	West-Midlands	2016-05-27	1	Most deprived 10%
B13 0QA	England	West-Midlands	2016-05-27	3	More deprived 30-40%
B13 0QF	England	West-Midlands	2016-05-27	3	More deprived 30-40%
B13 0QJ	England	West-Midlands	2016-05-27	3	More deprived 30-40%
B13 0QN	England	West-Midlands	2016-05-27	3	More deprived 30-40%
B13 0QT	England	West-Midlands	2016-05-27	1	Most deprived 10%
B13 0TJ	England	West-Midlands	2016-05-27	1	Most deprived 10%
B13 0UA	England	West-Midlands	2016-05-27	3	More deprived 30-40%
B13 0US	England	West-Midlands	2016-05-27	1	Most deprived 10%
B13 3HB	England	West-Midlands	2016-05-27	7	Less deprived 30-40%
B13 3HE	England	West-Midlands	2016-05-27	7	Less deprived 30-40%
B13 3JW	England	West-Midlands	2016-05-27	7	Less deprived 30-40%
B13 3NE	England	West-Midlands	2016-05-27	7	Less deprived 30-40%
B13 3NR	England	West-Midlands	2016-05-27	7	Less deprived 30-40%
B13 8AB	England	West-Midlands	2016-05-27	1	Most deprived 10%
B13 8AG	England	West-Midlands	2016-05-27	1	Most deprived 10%
B13 8BQ	England	West-Midlands	2016-05-27	1	Most deprived 10%
B13 8DQ	England	West-Midlands	2016-05-27	1	Most deprived 10%
B13 8DU	England	West-Midlands	2016-05-27	3	More deprived 30-40%
B13 8DW	England	West-Midlands	2016-05-27	1	Most deprived 10%
B13 8EJ	England	West-Midlands	2016-05-27	2	More deprived 40-50%
B13 8EX	England	West-Midlands	2016-05-27	3	More deprived 30-40%
B13 8EY	England	West-Midlands	2016-05-27	3	More deprived 30-40%
B13 8HT	England	West-Midlands	2016-05-27	2	More deprived 40-50%
B13 8JN	England	West-Midlands	2016-05-27	5	More deprived 10-20%
B13 8LA	England	West-Midlands	2016-05-27	6	Less deprived 40-50%
B13 8LH	England	West-Midlands	2016-05-27	3	More deprived 30-40%
B13 8LU	England	West-Midlands	2016-05-27	6	Less deprived 40-50%
B13 8NB	England	West-Midlands	2016-05-27	5	More deprived 10-20%
B13 8NG	England	West-Midlands	2016-05-27	5	More deprived 10-20%
B13 8NL	England	West-Midlands	2016-05-27	5	More deprived 10-20%
B13 8NQ	England	West-Midlands	2016-05-27	5	More deprived 10-20%
B13 8PQ	England	West-Midlands	2016-05-27	5	More deprived 10-20%
B13 8QR	England	West-Midlands	2016-05-27	5	More deprived 10-20%
B13 8QX	England	West-Midlands	2016-05-27	5	More deprived 10-20%
B13 9AB	England	West-Midlands	2016-05-27	2	More deprived 40-50%
B13 9AS	England	West-Midlands	2016-05-27	1	Most deprived 10%
B13 9BN	England	West-Midlands	2016-05-27	1	Most deprived 10%
B13 9BX	England	West-Midlands	2016-05-27	2	More deprived 40-50%
B13 9DX	England	West-Midlands	2016-05-27	1	Most deprived 10%
B13 9DZ	England	West-Midlands	2016-05-27	2	More deprived 40-50%
B13 9EB	England	West-Midlands	2016-05-27	2	More deprived 40-50%
B13 9FE	England	West-Midlands	2016-05-27	2	More deprived 40-50%
B13 9FF	England	West-Midlands	2016-05-27	2	More deprived 40-50%
B13 9JG	England	West-Midlands	2016-05-27	4	More deprived 20-30%
B13 9JH	England	West-Midlands	2016-05-27	5	More deprived 10-20%
B13 9JP	England	West-Midlands	2016-05-27	4	More deprived 20-30%
B13 9JQ	England	West-Midlands	2016-05-27	4	More deprived 20-30%
B13 9JT	England	West-Midlands	2016-05-27	4	More deprived 20-30%
B13 9JU	England	West-Midlands	2016-05-27	5	More deprived 10-20%
B13 9LU	England	West-Midlands	2016-05-27	2	More deprived 40-50%
B13 9LX	England	West-Midlands	2016-05-27	2	More deprived 40-50%
B13 9ND	England	West-Midlands	2016-05-27	3	More deprived 30-40%
B13 9NL	England	West-Midlands	2016-05-27	2	More deprived 40-50%
B13 9NY	England	West-Midlands	2016-05-27	2	More deprived 40-50%
B13 9PA	England	West-Midlands	2016-05-27	5	More deprived 10-20%
B13 9PE	England	West-Midlands	2016-05-27	5	More deprived 10-20%
B13 9PX	England	West-Midlands	2016-05-27	5	More deprived 10-20%
B13 9QH	England	West-Midlands	2016-05-27	4	More deprived 20-30%
B13 9QJ	England	West-Midlands	2016-05-27	4	More deprived 20-30%
B13 9QN	England	West-Midlands	2016-05-27	4	More deprived 20-30%
B13 9QW	England	West-Midlands	2016-05-27	4	More deprived 20-30%
B13 9QZ	England	West-Midlands	2016-05-27	5	More deprived 10-20%
B13 9RW	England	West-Midlands	2016-05-27	7	Less deprived 30-40%
B13 9SB	England	West-Midlands	2016-05-27	5	More deprived 10-20%
B13 9SH	England	West-Midlands	2016-05-27	5	More deprived 10-20%
B13 9SL	England	West-Midlands	2016-05-27	5	More deprived 10-20%
B13 9ST	England	West-Midlands	2016-05-27	5	More deprived 10-20%
B13 9TH	England	West-Midlands	2016-05-27	5	More deprived 10-20%
B13 9XA	England	West-Midlands	2016-05-27	3	More deprived 30-40%
B13 9XE	England	West-Midlands	2016-05-27	5	More deprived 10-20%
B13 9XS	England	West-Midlands	2016-05-27	4	More deprived 20-30%
B13 9YP	England	West-Midlands	2016-05-27	4	More deprived 20-30%
B13 9YZ	England	West-Midlands	2016-05-27	2	More deprived 40-50%
B13 9ZS	England	West-Midlands	2016-05-27	7	Less deprived 30-40%
B14 4AH	England	West-Midlands	2016-05-27	5	More deprived 10-20%
B14 4AW	England	West-Midlands	2016-05-27	5	More deprived 10-20%
B14 4DE	England	West-Midlands	2016-05-27	5	More deprived 10-20%
B14 4DL	England	West-Midlands	2016-05-27	2	More deprived 40-50%
B14 4DR	England	West-Midlands	2016-05-27	1	Most deprived 10%
B14 4DS	England	West-Midlands	2016-05-27	1	Most deprived 10%
B14 4DX	England	West-Midlands	2016-05-27	1	Most deprived 10%
B14 4DZ	England	West-Midlands	2016-05-27	2	More deprived 40-50%
B14 4EF	England	West-Midlands	2016-05-27	1	Most deprived 10%
B14 4FE	England	West-Midlands	2016-05-27	2	More deprived 40-50%
B14 4HB	England	West-Midlands	2016-05-27	1	Most deprived 10%
B14 4HU	England	West-Midlands	2016-05-27	2	More deprived 40-50%
B14 4HZ	England	West-Midlands	2016-05-27	1	Most deprived 10%
B14 4LB	England	West-Midlands	2016-05-27	3	More deprived 30-40%
B14 4LW	England	West-Midlands	2016-05-27	2	More deprived 40-50%
B14 4NR	England	West-Midlands	2016-05-27	2	More deprived 40-50%
B14 4NS	England	West-Midlands	2016-05-27	2	More deprived 40-50%
B14 4NT	England	West-Midlands	2016-05-27	3	More deprived 30-40%
B14 4PB	England	West-Midlands	2016-05-27	2	More deprived 40-50%
B14 4PG	England	West-Midlands	2016-05-27	2	More deprived 40-50%
B14 4PH	England	West-Midlands	2016-05-27	2	More deprived 40-50%
B14 4PP	England	West-Midlands	2016-05-27	7	Less deprived 30-40%
B14 4PU	England	West-Midlands	2016-05-27	2	More deprived 40-50%
B14 4PX	England	West-Midlands	2016-05-27	2	More deprived 40-50%
B14 4QG	England	West-Midlands	2016-05-27	2	More deprived 40-50%
B14 4QP	England	West-Midlands	2016-05-27	3	More deprived 30-40%
B14 4QQ	England	West-Midlands	2016-05-27	2	More deprived 40-50%
B14 4QT	England	West-Midlands	2016-05-27	3	More deprived 30-40%
B14 4RD	England	West-Midlands	2016-05-27	2	More deprived 40-50%
B14 4RU	England	West-Midlands	2016-05-27	2	More deprived 40-50%
B14 4TH	England	West-Midlands	2016-05-27	7	Less deprived 30-40%
B14 4TN	England	West-Midlands	2016-05-27	7	Less deprived 30-40%
B14 5AD	England	West-Midlands	2016-05-27	5	More deprived 10-20%
B14 5AR	England	West-Midlands	2016-05-27	5	More deprived 10-20%
B14 5BP	England	West-Midlands	2016-05-27	2	More deprived 40-50%
B14 5DA	England	West-Midlands	2016-05-27	2	More deprived 40-50%
B14 5DJ	England	West-Midlands	2016-05-27	4	More deprived 20-30%
B14 5DU	England	West-Midlands	2016-05-27	5	More deprived 10-20%
B14 5EB	England	West-Midlands	2016-05-27	4	More deprived 20-30%
B14 5EZ	England	West-Midlands	2016-05-27	1	Most deprived 10%
B14 5HG	England	West-Midlands	2016-05-27	1	Most deprived 10%
B14 5HR	England	West-Midlands	2016-05-27	5	More deprived 10-20%
B14 5HT	England	West-Midlands	2016-05-27	5	More deprived 10-20%
B14 5JF	England	West-Midlands	2016-05-27	5	More deprived 10-20%
B14 5LY	England	West-Midlands	2016-05-27	1	Most deprived 10%
B14 5NG	England	West-Midlands	2016-05-27	1	Most deprived 10%
B14 5NH	England	West-Midlands	2016-05-27	1	Most deprived 10%
B14 5NW	England	West-Midlands	2016-05-27	1	Most deprived 10%
B14 5NX	England	West-Midlands	2016-05-27	1	Most deprived 10%
B14 5PA	England	West-Midlands	2016-05-27	1	Most deprived 10%
B14 5PH	England	West-Midlands	2016-05-27	1	Most deprived 10%
B14 5PJ	England	West-Midlands	2016-05-27	1	Most deprived 10%
B14 5PL	England	West-Midlands	2016-05-27	1	Most deprived 10%
B14 5PU	England	West-Midlands	2016-05-27	1	Most deprived 10%
B14 5RB	England	West-Midlands	2016-05-27	1	Most deprived 10%
B14 5SD	England	West-Midlands	2016-05-27	1	Most deprived 10%
B14 5UB	England	West-Midlands	2016-05-27	5	More deprived 10-20%
B14 5UN	England	West-Midlands	2016-05-27	1	Most deprived 10%
B14 5UP	England	West-Midlands	2016-05-27	1	Most deprived 10%
B14 5UT	England	West-Midlands	2016-05-27	1	Most deprived 10%
B14 5XS	England	West-Midlands	2016-05-27	1	Most deprived 10%
B14 5XT	England	West-Midlands	2016-05-27	1	Most deprived 10%
B14 5XW	England	West-Midlands	2016-05-27	1	Most deprived 10%
B14 5XY	England	West-Midlands	2016-05-27	1	Most deprived 10%
B14 5YQ	England	West-Midlands	2016-05-27	1	Most deprived 10%
B14 5YT	England	West-Midlands	2016-05-27	1	Most deprived 10%
B14 6AH	England	West-Midlands	2016-05-27	5	More deprived 10-20%
B14 6AN	England	West-Midlands	2016-05-27	7	Less deprived 30-40%
B14 6BL	England	West-Midlands	2016-05-27	7	Less deprived 30-40%
B14 6BS	England	West-Midlands	2016-05-27	7	Less deprived 30-40%
B14 6DP	England	West-Midlands	2016-05-27	5	More deprived 10-20%
B14 6DR	England	West-Midlands	2016-05-27	7	Less deprived 30-40%
B14 6DT	England	West-Midlands	2016-05-27	7	Less deprived 30-40%
B14 6EE	England	West-Midlands	2016-05-27	5	More deprived 10-20%
B14 6EL	England	West-Midlands	2016-05-27	5	More deprived 10-20%
B14 6EN	England	West-Midlands	2016-05-27	5	More deprived 10-20%
B14 6EW	England	West-Midlands	2016-05-27	5	More deprived 10-20%
B14 6JG	England	West-Midlands	2016-05-27	5	More deprived 10-20%
B14 6LD	England	West-Midlands	2016-05-27	4	More deprived 20-30%
B14 6LJ	England	West-Midlands	2016-05-27	5	More deprived 10-20%
B14 6LX	England	West-Midlands	2016-05-27	3	More deprived 30-40%
B14 6NB	England	West-Midlands	2016-05-27	4	More deprived 20-30%
B14 6NU	England	West-Midlands	2016-05-27	7	Less deprived 30-40%
B14 6PA	England	West-Midlands	2016-05-27	4	More deprived 20-30%
B14 6PJ	England	West-Midlands	2016-05-27	7	Less deprived 30-40%
B14 6PX	England	West-Midlands	2016-05-27	4	More deprived 20-30%
B14 6QF	England	West-Midlands	2016-05-27	1	Most deprived 10%
B14 6RL	England	West-Midlands	2016-05-27	1	Most deprived 10%
B14 6RU	England	West-Midlands	2016-05-27	1	Most deprived 10%
B14 6SQ	England	West-Midlands	2016-05-27	1	Most deprived 10%
B14 6TA	England	West-Midlands	2016-05-27	3	More deprived 30-40%
B14 6TF	England	West-Midlands	2016-05-27	3	More deprived 30-40%
B14 6TT	England	West-Midlands	2016-05-27	1	Most deprived 10%
B14 6TX	England	West-Midlands	2016-05-27	1	Most deprived 10%
B14 7AD	England	West-Midlands	2016-05-27	3	More deprived 30-40%
B14 7BB	England	West-Midlands	2016-05-27	4	More deprived 20-30%
B14 7BY	England	West-Midlands	2016-05-27	3	More deprived 30-40%
B14 7DG	England	West-Midlands	2016-05-27	3	More deprived 30-40%
B14 7EL	England	West-Midlands	2016-05-27	4	More deprived 20-30%
B14 7HR	England	West-Midlands	2016-05-27	5	More deprived 10-20%
B14 7PA	England	West-Midlands	2016-05-27	5	More deprived 10-20%
B14 7PR	England	West-Midlands	2016-05-27	5	More deprived 10-20%
B14 7PW	England	West-Midlands	2016-05-27	7	Less deprived 30-40%
B14 7QN	England	West-Midlands	2016-05-27	3	More deprived 30-40%
B14 7QW	England	West-Midlands	2016-05-27	5	More deprived 10-20%
B14 7RT	England	West-Midlands	2016-05-27	5	More deprived 10-20%
B14 7RX	England	West-Midlands	2016-05-27	5	More deprived 10-20%
B14 7SE	England	West-Midlands	2016-05-27	3	More deprived 30-40%
B14 7SP	England	West-Midlands	2016-05-27	4	More deprived 20-30%
B14 7TE	England	West-Midlands	2016-05-27	5	More deprived 10-20%
B15 1AZ	England	West-Midlands	2016-05-27	1	Most deprived 10%
B15 1EL	England	West-Midlands	2016-05-27	1	Most deprived 10%
B15 1EY	England	West-Midlands	2016-05-27	1	Most deprived 10%
B15 1SD	England	West-Midlands	2016-05-27	1	Most deprived 10%
B15 1TS	England	West-Midlands	2016-05-27	9	Less deprived 10-20%
B15 1UH	England	West-Midlands	2016-05-27	1	Most deprived 10%
B15 2AA	England	West-Midlands	2016-05-27	3	More deprived 30-40%
B15 2AL	England	West-Midlands	2016-05-27	1	Most deprived 10%
B15 2BD	England	West-Midlands	2016-05-27	3	More deprived 30-40%
B15 2BG	England	West-Midlands	2016-05-27	3	More deprived 30-40%
B15 2BT	England	West-Midlands	2016-05-27	3	More deprived 30-40%
B15 2DB	England	West-Midlands	2016-05-27	2	More deprived 40-50%
B15 2DF	England	West-Midlands	2016-05-27	3	More deprived 30-40%
B15 2DJ	England	West-Midlands	2016-05-27	2	More deprived 40-50%
B15 2EF	England	West-Midlands	2016-05-27	2	More deprived 40-50%
B15 2EG	England	West-Midlands	2016-05-27	1	Most deprived 10%
B15 2ER	England	West-Midlands	2016-05-27	4	More deprived 20-30%
B15 2ET	England	West-Midlands	2016-05-27	4	More deprived 20-30%
B15 2EY	England	West-Midlands	2016-05-27	2	More deprived 40-50%
B15 2FG	England	West-Midlands	2016-05-27	3	More deprived 30-40%
B15 2JN	England	West-Midlands	2016-05-27	4	More deprived 20-30%
B15 2LF	England	West-Midlands	2016-05-27	7	Less deprived 30-40%
B15 2LH	England	West-Midlands	2016-05-27	7	Less deprived 30-40%
B15 2LX	England	West-Midlands	2016-05-27	5	More deprived 10-20%
B15 2NL	England	West-Midlands	2016-05-27	5	More deprived 10-20%
B15 2NU	England	West-Midlands	2016-05-27	7	Less deprived 30-40%
B15 2PR	England	West-Midlands	2016-05-27	1	Most deprived 10%
B15 2QP	England	West-Midlands	2016-05-27	7	Less deprived 30-40%
B15 2RB	England	West-Midlands	2016-05-27	7	Less deprived 30-40%
B15 2RQ	England	West-Midlands	2016-05-27	7	Less deprived 30-40%
B15 2SG	England	West-Midlands	2016-05-27	7	Less deprived 30-40%
B15 2SY	England	West-Midlands	2016-05-27	3	More deprived 30-40%
B15 2TA	England	West-Midlands	2016-05-27	3	More deprived 30-40%
B15 2TH	England	West-Midlands	2016-05-27	3	More deprived 30-40%
B15 2TN	England	West-Midlands	2016-05-27	7	Less deprived 30-40%
B15 2UP	England	West-Midlands	2016-05-27	7	Less deprived 30-40%
B15 3AS	England	West-Midlands	2016-05-27	7	Less deprived 30-40%
B15 3DQ	England	West-Midlands	2016-05-27	9	Less deprived 10-20%
B15 3EE	England	West-Midlands	2016-05-27	3	More deprived 30-40%
B15 3EG	England	West-Midlands	2016-05-27	3	More deprived 30-40%
B15 3HB	England	West-Midlands	2016-05-27	9	Less deprived 10-20%
B15 3HD	England	West-Midlands	2016-05-27	9	Less deprived 10-20%
B15 3JN	England	West-Midlands	2016-05-27	7	Less deprived 30-40%
B15 3LA	England	West-Midlands	2016-05-27	7	Less deprived 30-40%
B15 3LP	England	West-Midlands	2016-05-27	9	Less deprived 10-20%
B15 3LS	England	West-Midlands	2016-05-27	9	Less deprived 10-20%
B15 3NB	England	West-Midlands	2016-05-27	9	Less deprived 10-20%
B15 3NH	England	West-Midlands	2016-05-27	9	Less deprived 10-20%
B15 3NP	England	West-Midlands	2016-05-27	9	Less deprived 10-20%
B15 3NR	England	West-Midlands	2016-05-27	9	Less deprived 10-20%
B15 3NS	England	West-Midlands	2016-05-27	9	Less deprived 10-20%
B15 3NZ	England	West-Midlands	2016-05-27	9	Less deprived 10-20%
B15 3QD	England	West-Midlands	2016-05-27	9	Less deprived 10-20%
B15 3QF	England	West-Midlands	2016-05-27	9	Less deprived 10-20%
B15 3QH	England	West-Midlands	2016-05-27	9	Less deprived 10-20%
B15 3RB	England	West-Midlands	2016-05-27	7	Less deprived 30-40%
B15 3RD	England	West-Midlands	2016-05-27	7	Less deprived 30-40%
B15 3RJ	England	West-Midlands	2016-05-27	7	Less deprived 30-40%
B15 3RN	England	West-Midlands	2016-05-27	9	Less deprived 10-20%
B15 3SH	England	West-Midlands	2016-05-27	7	Less deprived 30-40%
B15 3SS	England	West-Midlands	2016-05-27	7	Less deprived 30-40%
B15 3TE	England	West-Midlands	2016-05-27	7	Less deprived 30-40%
B15 3UL	England	West-Midlands	2016-05-27	9	Less deprived 10-20%
B15 3UP	England	West-Midlands	2016-05-27	3	More deprived 30-40%
B15 3UR	England	West-Midlands	2016-05-27	3	More deprived 30-40%
B15 3US	England	West-Midlands	2016-05-27	3	More deprived 30-40%
B16 0DQ	England	West-Midlands	2016-05-27	1	Most deprived 10%
B16 0DU	England	West-Midlands	2016-05-27	1	Most deprived 10%
B16 0DY	England	West-Midlands	2016-05-27	1	Most deprived 10%
B16 0ED	England	West-Midlands	2016-05-27	1	Most deprived 10%
B16 0EN	England	West-Midlands	2016-05-27	1	Most deprived 10%
B16 0ET	England	West-Midlands	2016-05-27	3	More deprived 30-40%
B16 0HN	England	West-Midlands	2016-05-27	1	Most deprived 10%
B16 0HT	England	West-Midlands	2016-05-27	1	Most deprived 10%
B16 0JH	England	West-Midlands	2016-05-27	1	Most deprived 10%
B16 0JP	England	West-Midlands	2016-05-27	2	More deprived 40-50%
B16 0JQ	England	West-Midlands	2016-05-27	2	More deprived 40-50%
B16 0JR	England	West-Midlands	2016-05-27	2	More deprived 40-50%
B16 0NB	England	West-Midlands	2016-05-27	3	More deprived 30-40%
B16 0NG	England	West-Midlands	2016-05-27	3	More deprived 30-40%
B16 0NL	England	West-Midlands	2016-05-27	1	Most deprived 10%
B16 0PN	England	West-Midlands	2016-05-27	3	More deprived 30-40%
B16 0PP	England	West-Midlands	2016-05-27	3	More deprived 30-40%
B16 0PU	England	West-Midlands	2016-05-27	3	More deprived 30-40%
B16 0PW	England	West-Midlands	2016-05-27	2	More deprived 40-50%
B16 0QJ	England	West-Midlands	2016-05-27	3	More deprived 30-40%
B16 0QW	England	West-Midlands	2016-05-27	3	More deprived 30-40%
B16 0RS	England	West-Midlands	2016-05-27	3	More deprived 30-40%
B16 0RX	England	West-Midlands	2016-05-27	3	More deprived 30-40%
B16 0SJ	England	West-Midlands	2016-05-27	3	More deprived 30-40%
B16 0SN	England	West-Midlands	2016-05-27	3	More deprived 30-40%
B16 0SX	England	West-Midlands	2016-05-27	3	More deprived 30-40%
B16 0WE	England	West-Midlands	2016-05-27	1	Most deprived 10%
B16 0WS	England	West-Midlands	2016-05-27	1	Most deprived 10%
B16 6BA	England	West-Midlands	2016-05-27	1	Most deprived 10%
B16 6DN	England	West-Midlands	2016-05-27	1	Most deprived 10%
B16 6EH	England	West-Midlands	2016-05-27	1	Most deprived 10%
B16 6LT	England	West-Midlands	2016-05-27	1	Most deprived 10%
B16 6LW	England	West-Midlands	2016-05-27	1	Most deprived 10%
B16 6LX	England	West-Midlands	2016-05-27	1	Most deprived 10%
B16 6LY	England	West-Midlands	2016-05-27	1	Most deprived 10%
B16 6LZ	England	West-Midlands	2016-05-27	1	Most deprived 10%
B16 6NA	England	West-Midlands	2016-05-27	1	Most deprived 10%
B16 6SG	England	West-Midlands	2016-05-27	1	Most deprived 10%
B16 6SJ	England	West-Midlands	2016-05-27	1	Most deprived 10%
B16 6ST	England	West-Midlands	2016-05-27	1	Most deprived 10%
B16 6TJ	England	West-Midlands	2016-05-27	1	Most deprived 10%
B16 6UA	England	West-Midlands	2016-05-27	1	Most deprived 10%
B16 8AJ	England	West-Midlands	2016-05-27	2	More deprived 40-50%
B16 8AN	England	West-Midlands	2016-05-27	1	Most deprived 10%
B16 8BP	England	West-Midlands	2016-05-27	1	Most deprived 10%
B16 8DQ	England	West-Midlands	2016-05-27	1	Most deprived 10%
B16 8DU	England	West-Midlands	2016-05-27	1	Most deprived 10%
B16 8DW	England	West-Midlands	2016-05-27	1	Most deprived 10%
B16 8DX	England	West-Midlands	2016-05-27	1	Most deprived 10%
B16 8EA	England	West-Midlands	2016-05-27	1	Most deprived 10%
B16 8EL	England	West-Midlands	2016-05-27	1	Most deprived 10%
B16 8FP	England	West-Midlands	2016-05-27	3	More deprived 30-40%
B16 8GY	England	West-Midlands	2016-05-27	6	Less deprived 40-50%
B16 8HT	England	West-Midlands	2016-05-27	1	Most deprived 10%
B16 8JE	England	West-Midlands	2016-05-27	1	Most deprived 10%
B16 8JG	England	West-Midlands	2016-05-27	1	Most deprived 10%
B16 8JH	England	West-Midlands	2016-05-27	1	Most deprived 10%
B16 8JP	England	West-Midlands	2016-05-27	1	Most deprived 10%
B16 8JZ	England	West-Midlands	2016-05-27	6	Less deprived 40-50%
B16 8PS	England	West-Midlands	2016-05-27	1	Most deprived 10%
B16 8PX	England	West-Midlands	2016-05-27	1	Most deprived 10%
B16 8QQ	England	West-Midlands	2016-05-27	3	More deprived 30-40%
B16 8SN	England	West-Midlands	2016-05-27	1	Most deprived 10%
B16 8SY	England	West-Midlands	2016-05-27	1	Most deprived 10%
B16 8TZ	England	West-Midlands	2016-05-27	1	Most deprived 10%
B16 8UE	England	West-Midlands	2016-05-27	1	Most deprived 10%
B16 8UH	England	West-Midlands	2016-05-27	1	Most deprived 10%
B16 8UR	England	West-Midlands	2016-05-27	1	Most deprived 10%
B16 8XN	England	West-Midlands	2016-05-27	1	Most deprived 10%
B16 9AF	England	West-Midlands	2016-05-27	2	More deprived 40-50%
B16 9BD	England	West-Midlands	2016-05-27	3	More deprived 30-40%
B16 9DB	England	West-Midlands	2016-05-27	3	More deprived 30-40%
B16 9DF	England	West-Midlands	2016-05-27	3	More deprived 30-40%
B16 9DL	England	West-Midlands	2016-05-27	3	More deprived 30-40%
B16 9DW	England	West-Midlands	2016-05-27	2	More deprived 40-50%
B16 9DZ	England	West-Midlands	2016-05-27	2	More deprived 40-50%
B16 9EH	England	West-Midlands	2016-05-27	2	More deprived 40-50%
B16 9EL	England	West-Midlands	2016-05-27	3	More deprived 30-40%
B16 9EX	England	West-Midlands	2016-05-27	3	More deprived 30-40%
B16 9HS	England	West-Midlands	2016-05-27	3	More deprived 30-40%
B16 9HY	England	West-Midlands	2016-05-27	3	More deprived 30-40%
B16 9JD	England	West-Midlands	2016-05-27	3	More deprived 30-40%
B16 9JP	England	West-Midlands	2016-05-27	3	More deprived 30-40%
B16 9JT	England	West-Midlands	2016-05-27	3	More deprived 30-40%
B16 9LY	England	West-Midlands	2016-05-27	3	More deprived 30-40%
B16 9NP	England	West-Midlands	2016-05-27	9	Less deprived 10-20%
B16 9PW	England	West-Midlands	2016-05-27	9	Less deprived 10-20%
B16 9QX	England	West-Midlands	2016-05-27	3	More deprived 30-40%
B16 9QY	England	West-Midlands	2016-05-27	3	More deprived 30-40%
B16 9RG	England	West-Midlands	2016-05-27	3	More deprived 30-40%
B16 9RP	England	West-Midlands	2016-05-27	3	More deprived 30-40%
B16 9SL	England	West-Midlands	2016-05-27	3	More deprived 30-40%
B16 9TB	England	West-Midlands	2016-05-27	3	More deprived 30-40%
B17 0AD	England	West-Midlands	2016-05-27	5	More deprived 10-20%
B17 0AE	England	West-Midlands	2016-05-27	5	More deprived 10-20%
B17 0AL	England	West-Midlands	2016-05-27	4	More deprived 20-30%
B17 0BD	England	West-Midlands	2016-05-27	3	More deprived 30-40%
B17 0BX	England	West-Midlands	2016-05-27	4	More deprived 20-30%
B17 0DS	England	West-Midlands	2016-05-27	8	Less deprived 20-30%
B17 0DZ	England	West-Midlands	2016-05-27	4	More deprived 20-30%
B17 0EG	England	West-Midlands	2016-05-27	6	Less deprived 40-50%
B17 0HW	England	West-Midlands	2016-05-27	4	More deprived 20-30%
B17 0JH	England	West-Midlands	2016-05-27	2	More deprived 40-50%
B17 0JT	England	West-Midlands	2016-05-27	6	Less deprived 40-50%
B17 0JZ	England	West-Midlands	2016-05-27	2	More deprived 40-50%
B17 0LB	England	West-Midlands	2016-05-27	2	More deprived 40-50%
B17 0LR	England	West-Midlands	2016-05-27	2	More deprived 40-50%
B17 0LW	England	West-Midlands	2016-05-27	2	More deprived 40-50%
B17 0LY	England	West-Midlands	2016-05-27	2	More deprived 40-50%
B17 0ND	England	West-Midlands	2016-05-27	2	More deprived 40-50%
B17 0PB	England	West-Midlands	2016-05-27	3	More deprived 30-40%
B17 0PD	England	West-Midlands	2016-05-27	4	More deprived 20-30%
B17 0PG	England	West-Midlands	2016-05-27	4	More deprived 20-30%
B17 0PP	England	West-Midlands	2016-05-27	3	More deprived 30-40%
B17 0QQ	England	West-Midlands	2016-05-27	3	More deprived 30-40%
B17 0QR	England	West-Midlands	2016-05-27	3	More deprived 30-40%
B17 0RD	England	West-Midlands	2016-05-27	3	More deprived 30-40%
B17 0RS	England	West-Midlands	2016-05-27	3	More deprived 30-40%
B17 0SL	England	West-Midlands	2016-05-27	4	More deprived 20-30%
B17 0SX	England	West-Midlands	2016-05-27	4	More deprived 20-30%
B17 0TB	England	West-Midlands	2016-05-27	4	More deprived 20-30%
B17 0TE	England	West-Midlands	2016-05-27	3	More deprived 30-40%
B17 0TG	England	West-Midlands	2016-05-27	2	More deprived 40-50%
B17 0TH	England	West-Midlands	2016-05-27	2	More deprived 40-50%
B17 8AE	England	West-Midlands	2016-05-27	7	Less deprived 30-40%
B17 8AG	England	West-Midlands	2016-05-27	7	Less deprived 30-40%
B17 8AH	England	West-Midlands	2016-05-27	7	Less deprived 30-40%
B17 8AN	England	West-Midlands	2016-05-27	7	Less deprived 30-40%
B17 8AP	England	West-Midlands	2016-05-27	7	Less deprived 30-40%
B17 8DH	England	West-Midlands	2016-05-27	6	Less deprived 40-50%
B17 8DR	England	West-Midlands	2016-05-27	1	Most deprived 10%
B17 8ES	England	West-Midlands	2016-05-27	1	Most deprived 10%
B17 8HY	England	West-Midlands	2016-05-27	3	More deprived 30-40%
B17 8JB	England	West-Midlands	2016-05-27	3	More deprived 30-40%
B17 8JG	England	West-Midlands	2016-05-27	3	More deprived 30-40%
B17 8JS	England	West-Midlands	2016-05-27	3	More deprived 30-40%
B17 8LE	England	West-Midlands	2016-05-27	1	Most deprived 10%
B17 8NJ	England	West-Midlands	2016-05-27	1	Most deprived 10%
B17 8NN	England	West-Midlands	2016-05-27	1	Most deprived 10%
B17 8PX	England	West-Midlands	2016-05-27	6	Less deprived 40-50%
B17 8QJ	England	West-Midlands	2016-05-27	7	Less deprived 30-40%
B17 8RA	England	West-Midlands	2016-05-27	7	Less deprived 30-40%
B17 8RB	England	West-Midlands	2016-05-27	7	Less deprived 30-40%
B17 8RG	England	West-Midlands	2016-05-27	8	Less deprived 20-30%
B17 8RH	England	West-Midlands	2016-05-27	8	Less deprived 20-30%
B17 8SA	England	West-Midlands	2016-05-27	6	Less deprived 40-50%
B17 8SL	England	West-Midlands	2016-05-27	7	Less deprived 30-40%
B17 8TS	England	West-Midlands	2016-05-27	7	Less deprived 30-40%
B17 8WE	England	West-Midlands	2016-05-27	4	More deprived 20-30%
B17 9AD	England	West-Midlands	2016-05-27	8	Less deprived 20-30%
B17 9AR	England	West-Midlands	2016-05-27	8	Less deprived 20-30%
B17 9BE	England	West-Midlands	2016-05-27	8	Less deprived 20-30%
B17 9DA	England	West-Midlands	2016-05-27	5	More deprived 10-20%
B17 9DB	England	West-Midlands	2016-05-27	5	More deprived 10-20%
B17 9DT	England	West-Midlands	2016-05-27	8	Less deprived 20-30%
B17 9DU	England	West-Midlands	2016-05-27	8	Less deprived 20-30%
B17 9EG	England	West-Midlands	2016-05-27	8	Less deprived 20-30%
B17 9GA	England	West-Midlands	2016-05-27	8	Less deprived 20-30%
B17 9HG	England	West-Midlands	2016-05-27	4	More deprived 20-30%
B17 9HP	England	West-Midlands	2016-05-27	8	Less deprived 20-30%
B17 9HS	England	West-Midlands	2016-05-27	4	More deprived 20-30%
B17 9JG	England	West-Midlands	2016-05-27	4	More deprived 20-30%
B17 9JU	England	West-Midlands	2016-05-27	8	Less deprived 20-30%
B17 9LS	England	West-Midlands	2016-05-27	8	Less deprived 20-30%
B17 9NN	England	West-Midlands	2016-05-27	6	Less deprived 40-50%
B17 9NR	England	West-Midlands	2016-05-27	6	Less deprived 40-50%
B17 9PD	England	West-Midlands	2016-05-27	6	Less deprived 40-50%
B17 9PE	England	West-Midlands	2016-05-27	4	More deprived 20-30%
B17 9PT	England	West-Midlands	2016-05-27	8	Less deprived 20-30%
B17 9QA	England	West-Midlands	2016-05-27	4	More deprived 20-30%
B17 9QG	England	West-Midlands	2016-05-27	8	Less deprived 20-30%
B17 9QU	England	West-Midlands	2016-05-27	5	More deprived 10-20%
B17 9RE	England	West-Midlands	2016-05-27	8	Less deprived 20-30%
B17 9RS	England	West-Midlands	2016-05-27	7	Less deprived 30-40%
B17 9SA	England	West-Midlands	2016-05-27	8	Less deprived 20-30%
B17 9SH	England	West-Midlands	2016-05-27	8	Less deprived 20-30%
B17 9SN	England	West-Midlands	2016-05-27	4	More deprived 20-30%
B17 9UB	England	West-Midlands	2016-05-27	7	Less deprived 30-40%
B18 4AG	England	West-Midlands	2016-05-27	1	Most deprived 10%
B18 4AW	England	West-Midlands	2016-05-27	1	Most deprived 10%
B18 4DF	England	West-Midlands	2016-05-27	1	Most deprived 10%
B18 4DH	England	West-Midlands	2016-05-27	1	Most deprived 10%
B18 4DJ	England	West-Midlands	2016-05-27	1	Most deprived 10%
B18 4DN	England	West-Midlands	2016-05-27	1	Most deprived 10%
B18 4ES	England	West-Midlands	2016-05-27	1	Most deprived 10%
B18 4ET	England	West-Midlands	2016-05-27	1	Most deprived 10%
B18 4EU	England	West-Midlands	2016-05-27	1	Most deprived 10%
B18 4HJ	England	West-Midlands	2016-05-27	1	Most deprived 10%
B18 4JA	England	West-Midlands	2016-05-27	1	Most deprived 10%
B18 4JT	England	West-Midlands	2016-05-27	1	Most deprived 10%
B18 4JW	England	West-Midlands	2016-05-27	1	Most deprived 10%
B18 4LX	England	West-Midlands	2016-05-27	1	Most deprived 10%
B18 4PR	England	West-Midlands	2016-05-27	1	Most deprived 10%
B18 4QT	England	West-Midlands	2016-05-27	1	Most deprived 10%
B18 4QY	England	West-Midlands	2016-05-27	1	Most deprived 10%
B18 4RE	England	West-Midlands	2016-05-27	1	Most deprived 10%
B18 5AA	England	West-Midlands	2016-05-27	4	More deprived 20-30%
B18 5BN	England	West-Midlands	2016-05-27	2	More deprived 40-50%
B18 5BT	England	West-Midlands	2016-05-27	1	Most deprived 10%
B18 5DL	England	West-Midlands	2016-05-27	1	Most deprived 10%
B18 5DX	England	West-Midlands	2016-05-27	1	Most deprived 10%
B18 5HE	England	West-Midlands	2016-05-27	1	Most deprived 10%
B18 5JH	England	West-Midlands	2016-05-27	2	More deprived 40-50%
B18 5JN	England	West-Midlands	2016-05-27	4	More deprived 20-30%
B18 5JU	England	West-Midlands	2016-05-27	1	Most deprived 10%
B18 5LU	England	West-Midlands	2016-05-27	2	More deprived 40-50%
B18 5ND	England	West-Midlands	2016-05-27	1	Most deprived 10%
B18 5NG	England	West-Midlands	2016-05-27	1	Most deprived 10%
B18 5NS	England	West-Midlands	2016-05-27	1	Most deprived 10%
B18 5PN	England	West-Midlands	2016-05-27	1	Most deprived 10%
B18 5QL	England	West-Midlands	2016-05-27	1	Most deprived 10%
B18 5QQ	England	West-Midlands	2016-05-27	1	Most deprived 10%
B18 5QS	England	West-Midlands	2016-05-27	2	More deprived 40-50%
B18 5QT	England	West-Midlands	2016-05-27	2	More deprived 40-50%
B18 5QX	England	West-Midlands	2016-05-27	2	More deprived 40-50%
B18 5RB	England	West-Midlands	2016-05-27	1	Most deprived 10%
B18 5RJ	England	West-Midlands	2016-05-27	1	Most deprived 10%
B18 5SR	England	West-Midlands	2016-05-27	1	Most deprived 10%
B18 6BF	England	West-Midlands	2016-05-27	4	More deprived 20-30%
B18 6BG	England	West-Midlands	2016-05-27	4	More deprived 20-30%
B18 6BL	England	West-Midlands	2016-05-27	4	More deprived 20-30%
B18 6DS	England	West-Midlands	2016-05-27	4	More deprived 20-30%
B18 6EB	England	West-Midlands	2016-05-27	4	More deprived 20-30%
B18 6EN	England	West-Midlands	2016-05-27	4	More deprived 20-30%
B18 6HA	England	West-Midlands	2016-05-27	4	More deprived 20-30%
B18 6HF	England	West-Midlands	2016-05-27	4	More deprived 20-30%
B18 6HR	England	West-Midlands	2016-05-27	4	More deprived 20-30%
B18 6HT	England	West-Midlands	2016-05-27	4	More deprived 20-30%
B18 6JL	England	West-Midlands	2016-05-27	4	More deprived 20-30%
B18 6LE	England	West-Midlands	2016-05-27	4	More deprived 20-30%
B18 6LT	England	West-Midlands	2016-05-27	4	More deprived 20-30%
B18 6NA	England	West-Midlands	2016-05-27	4	More deprived 20-30%
B18 6PW	England	West-Midlands	2016-05-27	5	More deprived 10-20%
B18 6WA	England	West-Midlands	2016-05-27	4	More deprived 20-30%
B18 6WH	England	West-Midlands	2016-05-27	4	More deprived 20-30%
B18 7AD	England	West-Midlands	2016-05-27	1	Most deprived 10%
B18 7AE	England	West-Midlands	2016-05-27	1	Most deprived 10%
B18 7AX	England	West-Midlands	2016-05-27	1	Most deprived 10%
B18 7DL	England	West-Midlands	2016-05-27	1	Most deprived 10%
B18 7DX	England	West-Midlands	2016-05-27	1	Most deprived 10%
B18 7HF	England	West-Midlands	2016-05-27	1	Most deprived 10%
B18 7HP	England	West-Midlands	2016-05-27	2	More deprived 40-50%
B18 7JH	England	West-Midlands	2016-05-27	2	More deprived 40-50%
B18 7JS	England	West-Midlands	2016-05-27	2	More deprived 40-50%
B18 7LD	England	West-Midlands	2016-05-27	1	Most deprived 10%
B18 7LG	England	West-Midlands	2016-05-27	1	Most deprived 10%
B18 7LJ	England	West-Midlands	2016-05-27	1	Most deprived 10%
B18 7LN	England	West-Midlands	2016-05-27	1	Most deprived 10%
B18 7LZ	England	West-Midlands	2016-05-27	1	Most deprived 10%
B18 7NY	England	West-Midlands	2016-05-27	2	More deprived 40-50%
B18 7PG	England	West-Midlands	2016-05-27	2	More deprived 40-50%
B18 7QQ	England	West-Midlands	2016-05-27	2	More deprived 40-50%
B18 9GX	England	West-Midlands	2016-05-27	4	More deprived 20-30%
B19 1AF	England	West-Midlands	2016-05-27	1	Most deprived 10%
B19 1AT	England	West-Midlands	2016-05-27	1	Most deprived 10%
B19 1BA	England	West-Midlands	2016-05-27	1	Most deprived 10%
B19 1BH	England	West-Midlands	2016-05-27	1	Most deprived 10%
B19 1DB	England	West-Midlands	2016-05-27	1	Most deprived 10%
B19 1DD	England	West-Midlands	2016-05-27	1	Most deprived 10%
B19 1DE	England	West-Midlands	2016-05-27	1	Most deprived 10%
B19 1DS	England	West-Midlands	2016-05-27	1	Most deprived 10%
B19 1HA	England	West-Midlands	2016-05-27	1	Most deprived 10%
B19 1HG	England	West-Midlands	2016-05-27	1	Most deprived 10%
B19 1HL	England	West-Midlands	2016-05-27	1	Most deprived 10%
B19 1HN	England	West-Midlands	2016-05-27	1	Most deprived 10%
B19 1HS	England	West-Midlands	2016-05-27	1	Most deprived 10%
B19 1JB	England	West-Midlands	2016-05-27	1	Most deprived 10%
B19 1JH	England	West-Midlands	2016-05-27	1	Most deprived 10%
B19 1JN	England	West-Midlands	2016-05-27	1	Most deprived 10%
B19 1JY	England	West-Midlands	2016-05-27	1	Most deprived 10%
B19 1LP	England	West-Midlands	2016-05-27	1	Most deprived 10%
B19 1NA	England	West-Midlands	2016-05-27	1	Most deprived 10%
B19 1NN	England	West-Midlands	2016-05-27	1	Most deprived 10%
B19 1NT	England	West-Midlands	2016-05-27	1	Most deprived 10%
B19 1PJ	England	West-Midlands	2016-05-27	1	Most deprived 10%
B19 1PP	England	West-Midlands	2016-05-27	1	Most deprived 10%
B19 1PT	England	West-Midlands	2016-05-27	1	Most deprived 10%
B19 1QY	England	West-Midlands	2016-05-27	1	Most deprived 10%
B19 1RJ	England	West-Midlands	2016-05-27	1	Most deprived 10%
B19 1RN	England	West-Midlands	2016-05-27	1	Most deprived 10%
B19 1RX	England	West-Midlands	2016-05-27	1	Most deprived 10%
B19 1SJ	England	West-Midlands	2016-05-27	1	Most deprived 10%
B19 1SL	England	West-Midlands	2016-05-27	1	Most deprived 10%
B19 1SU	England	West-Midlands	2016-05-27	1	Most deprived 10%
B19 1SY	England	West-Midlands	2016-05-27	1	Most deprived 10%
B19 2AG	England	West-Midlands	2016-05-27	1	Most deprived 10%
B19 2AX	England	West-Midlands	2016-05-27	1	Most deprived 10%
B19 2DN	England	West-Midlands	2016-05-27	1	Most deprived 10%
B19 2DR	England	West-Midlands	2016-05-27	1	Most deprived 10%
B19 2ET	England	West-Midlands	2016-05-27	1	Most deprived 10%
B19 2HD	England	West-Midlands	2016-05-27	1	Most deprived 10%
B19 2LE	England	West-Midlands	2016-05-27	1	Most deprived 10%
B19 2LX	England	West-Midlands	2016-05-27	1	Most deprived 10%
B19 2NE	England	West-Midlands	2016-05-27	1	Most deprived 10%
B19 2NH	England	West-Midlands	2016-05-27	1	Most deprived 10%
B19 2NT	England	West-Midlands	2016-05-27	1	Most deprived 10%
B19 2NZ	England	West-Midlands	2016-05-27	1	Most deprived 10%
B19 2SX	England	West-Midlands	2016-05-27	1	Most deprived 10%
B19 2TB	England	West-Midlands	2016-05-27	1	Most deprived 10%
B19 2TR	England	West-Midlands	2016-05-27	1	Most deprived 10%
B19 2UG	England	West-Midlands	2016-05-27	1	Most deprived 10%
B19 2UZ	England	West-Midlands	2016-05-27	1	Most deprived 10%
B19 2XN	England	West-Midlands	2016-05-27	1	Most deprived 10%
B19 2XR	England	West-Midlands	2016-05-27	1	Most deprived 10%
B19 2YU	England	West-Midlands	2016-05-27	1	Most deprived 10%
B19 2YX	England	West-Midlands	2016-05-27	1	Most deprived 10%
B19 2ZR	England	West-Midlands	2016-05-27	4	More deprived 20-30%
B19 3AY	England	West-Midlands	2016-05-27	1	Most deprived 10%
B19 3BX	England	West-Midlands	2016-05-27	1	Most deprived 10%
B19 3HN	England	West-Midlands	2016-05-27	1	Most deprived 10%
B19 3HP	England	West-Midlands	2016-05-27	1	Most deprived 10%
B19 3JB	England	West-Midlands	2016-05-27	1	Most deprived 10%
B19 3JJ	England	West-Midlands	2016-05-27	1	Most deprived 10%
B19 3JN	England	West-Midlands	2016-05-27	1	Most deprived 10%
B19 3PB	England	West-Midlands	2016-05-27	1	Most deprived 10%
B19 3QE	England	West-Midlands	2016-05-27	1	Most deprived 10%
B19 3QU	England	West-Midlands	2016-05-27	1	Most deprived 10%
B19 3SD	England	West-Midlands	2016-05-27	1	Most deprived 10%
B19 3SG	England	West-Midlands	2016-05-27	1	Most deprived 10%
B19 3TR	England	West-Midlands	2016-05-27	4	More deprived 20-30%
B19 3UJ	England	West-Midlands	2016-05-27	1	Most deprived 10%
B19 3XD	England	West-Midlands	2016-05-27	1	Most deprived 10%
B19 3XP	England	West-Midlands	2016-05-27	1	Most deprived 10%
B2 2AA	England	West-Midlands	2016-05-27	1	Most deprived 10%
B2 2AL	England	West-Midlands	2016-05-27	1	Most deprived 10%
B2 2AN	England	West-Midlands	2016-05-27	1	Most deprived 10%
B2 2BW	England	West-Midlands	2016-05-27	1	Most deprived 10%
B2 2BX	England	West-Midlands	2016-05-27	1	Most deprived 10%
B2 2DA	England	West-Midlands	2016-05-27	1	Most deprived 10%
B2 2DG	England	West-Midlands	2016-05-27	1	Most deprived 10%
B2 2DJ	England	West-Midlands	2016-05-27	1	Most deprived 10%
B2 2EN	England	West-Midlands	2016-05-27	1	Most deprived 10%
B2 2FD	England	West-Midlands	2016-05-27	1	Most deprived 10%
B2 2FU	England	West-Midlands	2016-05-27	1	Most deprived 10%
B2 2GF	England	West-Midlands	2016-05-27	1	Most deprived 10%
B2 2GG	England	West-Midlands	2016-05-27	1	Most deprived 10%
B2 2GH	England	West-Midlands	2016-05-27	1	Most deprived 10%
B2 2GN	England	West-Midlands	2016-05-27	1	Most deprived 10%
B2 2HB	England	West-Midlands	2016-05-27	1	Most deprived 10%
B2 2HH	England	West-Midlands	2016-05-27	1	Most deprived 10%
B2 2HJ	England	West-Midlands	2016-05-27	1	Most deprived 10%
B2 2HL	England	West-Midlands	2016-05-27	1	Most deprived 10%
B2 2HQ	England	West-Midlands	2016-05-27	1	Most deprived 10%
B2 2JA	England	West-Midlands	2016-05-27	1	Most deprived 10%
B2 2JS	England	West-Midlands	2016-05-27	1	Most deprived 10%
B2 2JX	England	West-Midlands	2016-05-27	1	Most deprived 10%
B2 2JZ	England	West-Midlands	2016-05-27	1	Most deprived 10%
B2 2LS	England	West-Midlands	2016-05-27	1	Most deprived 10%
B2 2PB	England	West-Midlands	2016-05-27	1	Most deprived 10%
B2 2PQ	England	West-Midlands	2016-05-27	1	Most deprived 10%
B2 2PW	England	West-Midlands	2016-05-27	1	Most deprived 10%
B2 2QT	England	West-Midlands	2016-05-27	1	Most deprived 10%
B2 2QY	England	West-Midlands	2016-05-27	1	Most deprived 10%
B2 2RH	England	West-Midlands	2016-05-27	1	Most deprived 10%
B2 2RZ	England	West-Midlands	2016-05-27	1	Most deprived 10%
B2 2SH	England	West-Midlands	2016-05-27	3	More deprived 30-40%
B2 2SN	England	West-Midlands	2016-05-27	3	More deprived 30-40%
B2 2SW	England	West-Midlands	2016-05-27	3	More deprived 30-40%
B2 2SX	England	West-Midlands	2016-05-27	3	More deprived 30-40%
B2 2SY	England	West-Midlands	2016-05-27	3	More deprived 30-40%
[truncated: 206,576+ more rows]
